# Supplementary material for: Association between non-highdensity lipoprotein cholesterol to high-density lipoprotein cholesterol ratio and cardiovascular-kidney-metabolic syndrome: evidence from NHANES 2001–2018
Source: Front Nutr. 2025 Feb 28;12:1548851. doi: 10.3389/fnut.2025.1548851 (PMC11906338; doi:10.3389/fnut.2025.1548851)
Supplement: Supplementary file 1 [file Data_Sheet_1.CSV]

seqn	Year	sdmvpsu	sdmvstra	Age	Age1	Sex	Race	Marital_status	PIR	PIR1	Education_level	BMI	BMI1	Alcohol	Smoking	Pregnant	CVD	Hyperlipidemia	Hypertension	DM	NHHR	LDLC/HDLC	CKM	wtmec2yr	nhs_wt
9968	2001-2002	2	20	84	>=60	female	non-hispanic white	widowed/divorced/separated	0.68	<1	Less than High school	24.62	<25	mild	former	NA	yes	no	yes	no	1.6078431372549	1.09803921568627	0	27508.13782	3056.45975788889
9969	2001-2002	2	18	51	<60	female	non-hispanic white	married or living with a partner	5	>=1	More than High school	22.26	<25	moderate	never	no	no	yes	no	no	2.52238805970149	2.25373134328358	0	78536.31589	8726.25732133333
9972	2001-2002	1	26	44	<60	male	non-hispanic white	married or living with a partner	4.74	>=1	High school	33.84	>=30	former	former	NA	no	yes	yes	no	4.21621621621622	3.2972972972973	0	93558.93476	10395.4371955556
9973	2001-2002	2	24	63	>=60	female	mexican american	widowed/divorced/separated	0.68	<1	Less than High school	26.6	>=25 to <30	heavy	now	NA	no	yes	no	no	2.88679245283019	1.9622641509434	0	8634.477802	959.386422444444
9976	2001-2002	2	24	36	<60	male	non-hispanic white	married or living with a partner	0	<1	More than High school	22.51	<25	heavy	now	NA	no	yes	no	no	1.21505376344086	1.11827956989247	0	38187.81152	4243.09016833333
9979	2001-2002	2	22	60	>=60	male	others	married or living with a partner	2.51	>=1	More than High school	22.33	<25	mild	former	NA	no	yes	yes	no	2.52941176470588	1.11764705882353	0	71761.01932	7973.44659122222
9984	2001-2002	1	17	46	<60	female	mexican american	married or living with a partner	4.61	>=1	Less than High school	36.07	>=30	mild	now	no	no	yes	no	no	4.27586206896552	3.55172413793103	0	12254.34563	1361.59395877778
10001	2001-2002	2	16	28	<60	male	mexican american	married or living with a partner	0.18	<1	Less than High school	24.54	<25	heavy	now	NA	no	no	no	no	2.97619047619048	2.71428571428571	0	25308.12058	2812.01339733333
10007	2001-2002	2	27	63	>=60	female	mexican american	married or living with a partner	0.87	<1	High school	26.57	>=25 to <30	never	never	NA	no	yes	yes	yes	2.31147540983607	1.55737704918033	1	7475.788138	830.643126444444
10013	2001-2002	2	25	58	<60	male	mexican american	widowed/divorced/separated	4.03	>=1	Less than High school	29.52	>=25 to <30	heavy	now	NA	no	yes	yes	no	4.1025641025641	3.23076923076923	0	9172.925375	1019.21393055556
10021	2001-2002	1	26	44	<60	male	non-hispanic black	never married	0	<1	Less than High school	35.18	>=30	heavy	now	NA	no	yes	yes	yes	3.07142857142857	2.11904761904762	0	20919.83373	2324.42597044444
10025	2001-2002	1	15	47	<60	female	non-hispanic white	married or living with a partner	2.69	>=1	More than High school	31.42	>=30	never	never	no	no	no	no	no	2.50943396226415	2.11320754716981	0	73161.34415	8129.03823833333
10039	2001-2002	1	19	38	<60	female	non-hispanic white	married or living with a partner	3.03	>=1	High school	22.96	<25	heavy	now	no	no	yes	no	no	2.14583333333333	1.85416666666667	0	89376.88869	9930.76540977778
10040	2001-2002	1	21	76	>=60	female	non-hispanic black	widowed/divorced/separated	1.72	>=1	Less than High school	47.88	>=30	former	former	NA	no	no	yes	no	2.01785714285714	1.75	0	9833.506817	1092.61186855556
10044	2001-2002	1	27	28	<60	male	non-hispanic white	never married	0.11	<1	Less than High school	25.26	>=25 to <30	heavy	now	NA	no	yes	yes	no	3.12068965517241	2.8448275862069	0	73853.68921	8205.96546755556
10050	2001-2002	2	21	72	>=60	male	non-hispanic white	married or living with a partner	5	>=1	High school	29.94	>=25 to <30	mild	former	NA	no	no	yes	no	2.76	2.3	0	24733.53537	2748.17059666667
10060	2001-2002	1	14	26	<60	female	non-hispanic white	never married	2.93	>=1	Less than High school	29.38	>=25 to <30	never	never	no	no	yes	no	no	2.78181818181818	2.38181818181818	0	69400.75798	7711.19533155555
10073	2001-2002	1	26	71	>=60	female	non-hispanic white	married or living with a partner	5	>=1	More than High school	25.19	>=25 to <30	former	now	NA	no	yes	no	no	3.48888888888889	3.08888888888889	0	39705.71923	4411.74658077778
10083	2001-2002	2	22	38	<60	male	non-hispanic black	married or living with a partner	3.31	>=1	High school	26.52	>=25 to <30	heavy	never	NA	no	yes	no	no	3.28571428571429	2.95918367346939	0	37509.22355	4167.69150511111
10088	2001-2002	2	24	33	<60	female	others	married or living with a partner	1.06	>=1	Less than High school	23.5	<25	moderate	never	no	no	yes	no	no	2.78181818181818	2.49090909090909	0	67109.90507	7456.656119
10101	2001-2002	1	20	68	>=60	male	non-hispanic black	widowed/divorced/separated	1.28	>=1	More than High school	26.44	>=25 to <30	former	now	NA	no	no	yes	yes	1.23076923076923	0.923076923076923	0	6918.712011	768.745779
10121	2001-2002	1	25	39	<60	male	mexican american	widowed/divorced/separated	5	>=1	High school	27.74	>=25 to <30	heavy	now	NA	no	yes	no	no	3.54545454545455	2.65909090909091	0	21942.8593	2438.09547811111
10133	2001-2002	2	16	84	>=60	male	non-hispanic white	widowed/divorced/separated	2.82	>=1	More than High school	28.34	>=25 to <30	mild	never	NA	no	yes	yes	no	3.53191489361702	2.80851063829787	0	21607.95452	2400.88383577778
10146	2001-2002	1	15	70	>=60	male	non-hispanic white	married or living with a partner	3.35	>=1	More than High school	34.52	>=30	mild	former	NA	no	yes	yes	no	2.92307692307692	2.57692307692308	0	36659.31331	4073.257034
10150	2001-2002	2	27	21	<60	female	others	married or living with a partner	0.7	<1	More than High school	37.74	>=30	heavy	never	no	no	yes	yes	no	2.56862745098039	1.82352941176471	0	203553.8015	22617.0890521111
10154	2001-2002	2	14	72	>=60	female	non-hispanic black	married or living with a partner	1.31	>=1	More than High school	26.9	>=25 to <30	never	never	NA	no	yes	no	no	4.44444444444444	3.77777777777778	0	17410.55038	1934.50559822222
10156	2001-2002	2	18	77	>=60	male	non-hispanic white	widowed/divorced/separated	3.05	>=1	Less than High school	19.89	<25	mild	former	NA	yes	no	no	no	2.24137931034483	2.06896551724138	0	34984.60209	3887.17800944444
10166	2001-2002	1	23	48	<60	male	non-hispanic white	never married	2.19	>=1	High school	25.59	>=25 to <30	mild	never	NA	no	yes	yes	no	3	2.24444444444444	0	86137.66786	9570.85198488889
10183	2001-2002	1	26	32	<60	female	non-hispanic white	married or living with a partner	5	>=1	High school	22	<25	moderate	now	no	no	no	no	no	1.58441558441558	1.36363636363636	0	89924.23373	9991.58152533333
10189	2001-2002	2	14	44	<60	female	others	never married	1.27	>=1	More than High school	27.18	>=25 to <30	never	never	no	no	yes	yes	no	2.11111111111111	1.47619047619048	0	39645.70885	4405.07876055556
10207	2001-2002	2	19	66	>=60	female	non-hispanic white	married or living with a partner	1.98	>=1	More than High school	42.03	>=30	former	former	NA	no	no	yes	no	1.8448275862069	1.39655172413793	0	67252.56808	7472.50756477778
10225	2001-2002	2	24	82	>=60	male	non-hispanic white	married or living with a partner	1.01	>=1	More than High school	25.22	>=25 to <30	mild	never	NA	no	yes	no	no	3.14545454545455	2.58181818181818	0	9352.417635	1039.157515
10243	2001-2002	2	17	82	>=60	female	non-hispanic white	married or living with a partner	5	>=1	More than High school	22.72	<25	mild	former	NA	no	yes	no	no	1.28865979381443	1.14432989690722	0	16310.90134	1812.32237111111
10245	2001-2002	1	27	20	<60	female	non-hispanic black	married or living with a partner	0.48	<1	Less than High school	31.03	>=30	heavy	never	no	no	no	no	no	1.98148148148148	1.77777777777778	0	34490.90562	3832.32284666667
10251	2001-2002	2	23	36	<60	female	non-hispanic white	married or living with a partner	5	>=1	More than High school	20.49	<25	moderate	never	no	no	yes	yes	no	2.09090909090909	1.84848484848485	0	78323.94111	8702.66012366667
10261	2001-2002	1	18	47	<60	male	others	married or living with a partner	4.65	>=1	More than High school	28.8	>=25 to <30	former	never	NA	no	yes	yes	no	5.46875	3.25	0	91228.07684	10136.4529817778
10268	2001-2002	1	22	27	<60	female	non-hispanic white	married or living with a partner	1.64	>=1	More than High school	33.51	>=30	heavy	former	no	no	no	no	no	1.90740740740741	1.72222222222222	0	64280.56377	7142.28486277778
10269	2001-2002	1	27	56	<60	male	non-hispanic black	married or living with a partner	5	>=1	More than High school	17.88	<25	heavy	now	NA	yes	yes	no	yes	2.10769230769231	1.52307692307692	0	16465.01381	1829.44597844444
10289	2001-2002	2	23	28	<60	female	mexican american	married or living with a partner	3.59	>=1	High school	21.93	<25	heavy	never	no	no	yes	no	no	1.95348837209302	1.67441860465116	0	24524.28768	2724.92085277778
10292	2001-2002	1	15	20	<60	female	others	never married	2.27	>=1	More than High school	26.87	>=25 to <30	never	never	no	no	no	no	no	1.625	1.234375	0	59984.44429	6664.93825477778
10296	2001-2002	2	20	36	<60	male	non-hispanic black	married or living with a partner	0.99	<1	More than High school	26.45	>=25 to <30	mild	never	NA	no	no	no	no	1.97727272727273	1.63636363636364	0	32067.87454	3563.09717077778
10311	2001-2002	2	19	76	>=60	male	non-hispanic white	married or living with a partner	1.81	>=1	More than High school	25.52	>=25 to <30	former	never	NA	no	yes	yes	yes	2.48275862068966	2.27586206896552	0	44697.53614	4966.39290488889
10315	2001-2002	2	23	41	<60	male	non-hispanic white	married or living with a partner	5	>=1	More than High school	29.3	>=25 to <30	heavy	former	NA	no	yes	no	yes	3.59090909090909	2.34090909090909	0	95602.722	10622.5246665556
10317	2001-2002	1	22	51	<60	male	non-hispanic white	married or living with a partner	5	>=1	More than High school	30.8	>=30	mild	never	NA	no	yes	yes	no	4.08333333333333	3.13888888888889	0	58156.66027	6461.85114088889
10319	2001-2002	1	22	64	>=60	female	mexican american	married or living with a partner	5	>=1	More than High school	23.59	<25	never	never	NA	no	yes	no	no	3.53061224489796	2.46938775510204	0	5634.71807	626.079785555556
10320	2001-2002	1	21	62	>=60	female	non-hispanic white	married or living with a partner	5	>=1	More than High school	33.66	>=30	moderate	former	NA	no	yes	yes	no	3.61904761904762	3.30952380952381	0	36981.15708	4109.01745355556
10321	2001-2002	2	27	52	<60	male	non-hispanic white	married or living with a partner	5	>=1	More than High school	27.86	>=25 to <30	former	former	NA	no	yes	yes	yes	1.54285714285714	1.4	0	74310.27513	8256.69723677778
10324	2001-2002	2	21	57	<60	female	non-hispanic white	married or living with a partner	5	>=1	More than High school	29.64	>=25 to <30	mild	never	no	no	yes	yes	no	2.53731343283582	1.94029850746269	1	81064.63098	9007.18122
10338	2001-2002	1	22	70	>=60	male	non-hispanic white	married or living with a partner	3.27	>=1	Less than High school	27.37	>=25 to <30	moderate	former	NA	yes	yes	no	no	3.68627450980392	3.03921568627451	0	27261.99714	3029.11079322222
10347	2001-2002	2	15	49	<60	female	others	married or living with a partner	4.72	>=1	More than High school	37.05	>=30	mild	former	no	no	yes	yes	no	2.75757575757576	2.39393939393939	0	17256.03591	1917.33732333333
10358	2001-2002	1	27	46	<60	male	non-hispanic white	married or living with a partner	1.16	>=1	High school	23.88	<25	heavy	now	NA	no	yes	no	no	4.66666666666667	3.5625	0	41151.89204	4572.43244911111
10362	2001-2002	2	24	42	<60	female	mexican american	widowed/divorced/separated	1.08	>=1	More than High school	26.21	>=25 to <30	heavy	former	no	no	no	no	no	2.54716981132075	2.16981132075472	0	18015.59036	2001.73226266667
10374	2001-2002	1	17	81	>=60	female	non-hispanic white	widowed/divorced/separated	3.27	>=1	High school	27.44	>=25 to <30	mild	former	NA	no	yes	yes	no	2.13432835820896	1.65671641791045	0	18016.84884	2001.87209377778
10379	2001-2002	1	21	26	<60	male	non-hispanic black	never married	1.5	>=1	High school	29.84	>=25 to <30	never	never	NA	no	yes	no	no	2.68421052631579	2.49122807017544	0	29998.70334	3333.18925977778
10384	2001-2002	1	28	20	<60	male	mexican american	never married	1.24	>=1	Less than High school	25.31	>=25 to <30	heavy	former	NA	no	no	no	no	2.77272727272727	2.18181818181818	0	17903.8802	1989.320022
10388	2001-2002	1	20	59	<60	female	non-hispanic white	widowed/divorced/separated	1.55	>=1	More than High school	49.59	>=30	former	never	no	no	yes	yes	yes	4.25	3.61111111111111	0	46585.82794	5176.20310411111
10396	2001-2002	2	22	60	>=60	female	non-hispanic white	married or living with a partner	2.7	>=1	High school	42.35	>=30	moderate	never	NA	no	yes	yes	no	4.75510204081633	3.93877551020408	0	64673.21663	7185.91295933333
10398	2001-2002	1	19	62	>=60	female	non-hispanic white	widowed/divorced/separated	3.62	>=1	High school	30.08	>=30	heavy	never	NA	no	yes	no	no	2.48051948051948	2.2987012987013	0	53446.53278	5938.50364166667
10411	2001-2002	1	27	85	>=60	female	non-hispanic black	widowed/divorced/separated	0.55	<1	More than High school	33.55	>=30	never	never	NA	no	yes	yes	no	2.66666666666667	2.38461538461538	0	13721.16733	1524.57414744444
10420	2001-2002	1	18	21	<60	male	non-hispanic white	never married	5	>=1	More than High school	22.64	<25	heavy	now	NA	no	no	no	no	1.70454545454545	1.43181818181818	0	73091.80684	8121.31187055556
10424	2001-2002	2	28	42	<60	male	non-hispanic white	married or living with a partner	5	>=1	More than High school	26.63	>=25 to <30	mild	never	NA	no	yes	no	no	3.14285714285714	2.82142857142857	0	92897.70057	10321.9667298889
10426	2001-2002	2	16	76	>=60	male	non-hispanic white	married or living with a partner	2.09	>=1	Less than High school	27.95	>=25 to <30	never	former	NA	no	yes	no	no	4.08108108108108	3.21621621621622	0	31900.73662	3544.52629077778
10434	2001-2002	1	27	51	<60	male	non-hispanic white	married or living with a partner	1.37	>=1	High school	27.37	>=25 to <30	mild	now	NA	no	no	no	no	1.25581395348837	1.08139534883721	0	24430.36859	2714.48539911111
10436	2001-2002	2	25	52	<60	male	non-hispanic black	never married	4.66	>=1	High school	32.5	>=30	former	former	NA	no	no	yes	no	3.02439024390244	2.70731707317073	0	22395.27639	2488.364043
10440	2001-2002	2	20	46	<60	male	non-hispanic black	never married	0.44	<1	Less than High school	24.17	<25	heavy	now	NA	no	no	yes	no	1.68115942028985	1.50724637681159	0	27388.68095	3043.18677166667
10443	2001-2002	2	14	51	<60	male	non-hispanic white	widowed/divorced/separated	5	>=1	High school	21.89	<25	former	now	NA	no	yes	no	no	4.12121212121212	3.15151515151515	0	78819.40153	8757.71128133333
10451	2001-2002	1	18	35	<60	female	non-hispanic black	married or living with a partner	1.06	>=1	Less than High school	40.68	>=30	former	never	no	no	yes	yes	yes	3.08695652173913	2.69565217391304	0	30274.19972	3363.79996911111
10453	2001-2002	2	24	70	>=60	female	others	married or living with a partner	1.68	>=1	Less than High school	34.06	>=30	former	never	NA	no	yes	yes	no	3.8	2.475	0	47734.8498	5303.87220033333
10454	2001-2002	1	17	83	>=60	female	non-hispanic white	widowed/divorced/separated	1.35	>=1	More than High school	28.1	>=25 to <30	mild	never	NA	no	yes	yes	no	1.15740740740741	0.842592592592593	1	15749.68516	1749.96501733333
10464	2001-2002	2	14	20	<60	female	non-hispanic white	never married	1.69	>=1	More than High school	20.12	<25	moderate	never	no	no	no	no	no	2.05172413793103	1.87931034482759	0	76558.61954	8506.51328266667
10471	2001-2002	2	23	28	<60	male	non-hispanic white	married or living with a partner	5	>=1	More than High school	23.94	<25	former	never	NA	no	no	yes	no	1.33333333333333	1.19298245614035	0	81607.28933	9067.47659188889
10477	2001-2002	2	25	31	<60	male	others	never married	4.19	>=1	More than High school	17.95	<25	mild	never	NA	no	yes	no	no	2.38888888888889	2.125	0	87815.18617	9757.24290766667
10479	2001-2002	1	19	42	<60	female	mexican american	married or living with a partner	4.78	>=1	More than High school	38.39	>=30	moderate	former	no	no	yes	yes	no	4.27659574468085	3.46808510638298	0	15304.62751	1700.514168
10483	2001-2002	2	22	38	<60	female	mexican american	widowed/divorced/separated	0.66	<1	Less than High school	24.81	<25	former	former	no	no	yes	no	no	2.98	2.64	0	30287.38768	3365.26529722222
10491	2001-2002	1	16	23	<60	female	non-hispanic white	never married	0.34	<1	High school	22.56	<25	heavy	now	no	no	no	no	no	1.36923076923077	1.18461538461538	0	76813.40205	8534.82244944444
10496	2001-2002	2	23	39	<60	male	non-hispanic white	married or living with a partner	2.93	>=1	High school	20.48	<25	mild	former	NA	no	yes	no	no	4.51282051282051	4.05128205128205	0	74377.33239	8264.14804333333
10502	2001-2002	1	22	49	<60	female	mexican american	married or living with a partner	1.74	>=1	Less than High school	33.08	>=30	never	never	no	no	yes	no	no	2.48275862068966	2.18965517241379	0	11119.47048	1235.49672
10509	2001-2002	2	28	47	<60	female	mexican american	married or living with a partner	1.7	>=1	Less than High school	31.05	>=30	former	never	no	no	yes	yes	no	2.6875	2.29166666666667	0	10332.39862	1148.04429066667
10517	2001-2002	1	20	63	>=60	female	non-hispanic black	widowed/divorced/separated	1.28	>=1	High school	36.74	>=30	never	never	NA	yes	no	yes	no	1.7910447761194	1.50746268656716	0	8581.986159	953.554017666667
10518	2001-2002	2	14	63	>=60	female	others	never married	1.42	>=1	Less than High school	25.29	>=25 to <30	former	former	NA	no	yes	yes	no	3.89189189189189	2.62162162162162	1	37671.03549	4185.67060966667
10520	2001-2002	2	20	31	<60	male	non-hispanic white	married or living with a partner	3.87	>=1	More than High school	29.85	>=25 to <30	mild	never	NA	no	yes	no	no	4.11363636363636	3.54545454545455	0	78355.18823	8706.132025
10539	2001-2002	1	15	73	>=60	female	others	widowed/divorced/separated	0.5	<1	Less than High school	24.8	<25	never	never	NA	no	yes	yes	yes	2.875	1.54166666666667	0	42591.38075	4732.375639
10542	2001-2002	2	21	46	<60	male	non-hispanic white	married or living with a partner	5	>=1	More than High school	26.58	>=25 to <30	heavy	former	NA	no	yes	no	no	2.29508196721311	2.16393442622951	0	73267.69123	8140.854581
10547	2001-2002	1	21	45	<60	male	non-hispanic black	widowed/divorced/separated	4.1	>=1	More than High school	22.03	<25	mild	former	NA	no	no	no	no	2.88636363636364	2.38636363636364	0	16122.51851	1791.390945
10556	2001-2002	1	24	53	<60	male	non-hispanic white	married or living with a partner	1.37	>=1	More than High school	29.79	>=25 to <30	former	never	NA	no	yes	no	no	6.41176470588235	4.85294117647059	0	22061.61451	2451.29050122222
10573	2001-2002	1	17	45	<60	female	non-hispanic white	married or living with a partner	5	>=1	More than High school	24.85	<25	mild	now	no	no	yes	no	no	1.5125	1.3	0	70547.48599	7838.60955455555
10574	2001-2002	2	26	39	<60	male	non-hispanic white	widowed/divorced/separated	5	>=1	High school	20.91	<25	heavy	now	NA	no	yes	yes	no	2.16129032258065	1.41935483870968	0	72581.14516	8064.57168388889
10577	2001-2002	2	15	81	>=60	male	non-hispanic white	married or living with a partner	4.4	>=1	More than High school	26.06	>=25 to <30	mild	never	NA	no	yes	yes	no	3.62962962962963	3.25925925925926	0	16539.43968	1837.71552033333
10581	2001-2002	2	24	40	<60	female	non-hispanic white	married or living with a partner	1.59	>=1	More than High school	25.5	>=25 to <30	moderate	now	no	no	no	yes	no	1.92307692307692	1.67692307692308	0	40289.25911	4476.58434588889
10590	2001-2002	1	21	38	<60	female	non-hispanic white	married or living with a partner	3.7	>=1	More than High school	21.78	<25	moderate	former	no	no	no	no	no	1.7962962962963	1.57407407407407	0	72385.18206	8042.79800622222
10595	2001-2002	2	22	21	<60	female	non-hispanic white	never married	2.51	>=1	Less than High school	18.31	<25	heavy	now	no	no	no	no	no	0.925925925925926	0.716049382716049	0	92147.10312	10238.5670128889
10601	2001-2002	2	16	50	<60	male	non-hispanic white	married or living with a partner	5	>=1	More than High school	28.76	>=25 to <30	mild	former	NA	no	yes	no	yes	3.6	3.14	1	93090.23999	10343.3599988889
10615	2001-2002	2	26	34	<60	male	non-hispanic black	married or living with a partner	5	>=1	More than High school	37.48	>=30	mild	never	NA	no	yes	no	no	6.4054054054054	5.48648648648649	0	24289.78467	2698.864963
10619	2001-2002	2	26	37	<60	female	non-hispanic white	widowed/divorced/separated	0.73	<1	Less than High school	31.99	>=30	moderate	now	no	no	yes	yes	no	4.71794871794872	3.56410256410256	0	65162.98255	7240.33139433333
10625	2001-2002	2	25	73	>=60	female	mexican american	widowed/divorced/separated	1.89	>=1	Less than High school	22.59	<25	never	never	NA	yes	yes	yes	no	2.93103448275862	2.56896551724138	0	2836.402977	315.155886333333
10632	2001-2002	2	27	71	>=60	male	others	widowed/divorced/separated	0.7	<1	Less than High school	22.84	<25	heavy	now	NA	yes	yes	no	no	4	3.5	0	42629.70174	4736.63352622222
10633	2001-2002	1	19	63	>=60	female	non-hispanic white	married or living with a partner	5	>=1	More than High school	25.42	>=25 to <30	former	never	NA	no	no	no	no	2.27586206896552	1.86206896551724	0	45734.19044	5081.57671555555
10638	2001-2002	1	16	69	>=60	male	non-hispanic white	married or living with a partner	3.73	>=1	More than High school	24.8	<25	former	never	NA	no	yes	yes	yes	3.96153846153846	3.40384615384615	0	54754.05964	6083.78440455556
10663	2001-2002	1	23	56	<60	female	non-hispanic white	widowed/divorced/separated	1.4	>=1	Less than High school	45.92	>=30	former	now	no	no	yes	yes	no	4.86363636363636	3.40909090909091	1	57407.87937	6378.65326344444
10664	2001-2002	1	24	29	<60	female	non-hispanic black	married or living with a partner	4.58	>=1	High school	29.19	>=25 to <30	mild	never	no	no	yes	no	no	5.3421052631579	4.36842105263158	0	7027.161381	780.795709
10669	2001-2002	1	27	55	<60	male	non-hispanic black	widowed/divorced/separated	1.03	>=1	Less than High school	23.37	<25	heavy	now	NA	no	yes	yes	no	3.46153846153846	3.26923076923077	0	20736.92037	2304.102263
10670	2001-2002	2	18	79	>=60	female	non-hispanic black	widowed/divorced/separated	1.35	>=1	More than High school	25.15	>=25 to <30	former	never	NA	no	yes	yes	no	2.6078431372549	2.11764705882353	1	14951.38199	1661.26466577778
10676	2001-2002	1	23	41	<60	male	non-hispanic white	married or living with a partner	4.39	>=1	More than High school	24.22	<25	heavy	never	NA	no	yes	no	no	3	2.71186440677966	0	86137.66786	9570.85198488889
10679	2001-2002	2	17	50	<60	male	mexican american	married or living with a partner	3.66	>=1	Less than High school	25.79	>=25 to <30	former	former	NA	no	yes	yes	no	5.57777777777778	4.8	0	10427.86522	1158.651691
10680	2001-2002	1	26	62	>=60	male	non-hispanic white	married or living with a partner	1.16	>=1	Less than High school	28.57	>=25 to <30	mild	former	NA	no	yes	no	no	5.02173913043478	4.32608695652174	0	45103.42138	5011.49126422222
10687	2001-2002	2	24	22	<60	female	non-hispanic white	married or living with a partner	3.54	>=1	High school	34.04	>=30	former	now	no	no	yes	no	no	3.45945945945946	2.67567567567568	0	6994.438668	777.159852
10695	2001-2002	2	25	22	<60	female	non-hispanic white	married or living with a partner	1.69	>=1	High school	18.29	<25	mild	never	no	no	yes	no	no	1.8125	1.5	0	69413.00662	7712.556291
10699	2001-2002	2	15	60	>=60	male	non-hispanic white	married or living with a partner	5	>=1	More than High school	38.85	>=30	mild	never	NA	no	no	no	yes	2.5952380952381	1.95238095238095	0	55567.63398	6174.18155277778
10705	2001-2002	2	23	46	<60	male	non-hispanic white	married or living with a partner	5	>=1	High school	26.97	>=25 to <30	mild	now	NA	no	yes	yes	yes	3.43181818181818	2.95454545454545	0	95602.722	10622.5246665556
10712	2001-2002	2	28	47	<60	female	others	married or living with a partner	5	>=1	More than High school	23.47	<25	mild	never	no	no	no	no	no	2.22033898305085	1.96610169491525	0	90837.63533	10093.0705916667
10738	2001-2002	1	26	83	>=60	female	non-hispanic white	widowed/divorced/separated	5	>=1	More than High school	23.9	<25	mild	never	NA	no	yes	yes	no	2.04054054054054	1.71621621621622	0	19195.77812	2132.864235
10765	2001-2002	2	19	22	<60	male	non-hispanic white	never married	0.94	<1	High school	22.45	<25	never	never	NA	no	no	no	no	2.36363636363636	2.09090909090909	0	91441.8255	10160.2028332222
10768	2001-2002	1	23	56	<60	male	non-hispanic white	married or living with a partner	3.12	>=1	More than High school	26.25	>=25 to <30	mild	former	NA	yes	yes	no	no	2.17777777777778	1.64444444444444	0	58817.19443	6535.24382577778
10777	2001-2002	1	17	85	>=60	female	non-hispanic white	widowed/divorced/separated	4.61	>=1	More than High school	19.03	<25	former	never	NA	yes	no	yes	no	2.03125	1.8125	0	15749.68516	1749.96501733333
10789	2001-2002	1	14	33	<60	male	non-hispanic black	married or living with a partner	1.2	>=1	Less than High school	24.34	<25	mild	now	NA	no	no	no	no	1.82978723404255	1.61702127659574	0	26343.71904	2927.07989311111
10791	2001-2002	2	24	47	<60	male	non-hispanic white	widowed/divorced/separated	1.84	>=1	More than High school	23.72	<25	mild	never	NA	no	no	no	no	2.2280701754386	2.07017543859649	0	95004.0908	10556.0100883333
10793	2001-2002	2	24	34	<60	male	non-hispanic white	never married	1.98	>=1	High school	28.88	>=25 to <30	mild	never	NA	no	yes	no	no	5.59090909090909	4.5	0	39626.31573	4402.92396988889
10804	2001-2002	1	23	46	<60	male	non-hispanic white	never married	5	>=1	High school	27.3	>=25 to <30	mild	never	NA	no	yes	yes	no	3.46341463414634	1.58536585365854	0	85263.88017	9473.76446322222
10805	2001-2002	1	23	73	>=60	male	non-hispanic white	married or living with a partner	1.72	>=1	Less than High school	22.7	<25	mild	now	NA	no	yes	no	no	3.03636363636364	2.70909090909091	0	28610.23595	3178.91510522222
10810	2001-2002	2	23	54	<60	female	non-hispanic white	widowed/divorced/separated	5	>=1	More than High school	22.63	<25	mild	now	no	no	no	no	no	1.67164179104478	1.32835820895522	0	81064.63098	9007.18122
10820	2001-2002	1	26	38	<60	female	non-hispanic black	married or living with a partner	0.68	<1	More than High school	35.93	>=30	mild	never	no	no	yes	no	no	4.10869565217391	3.23913043478261	0	30779.8413	3419.98236688889
10829	2001-2002	1	14	40	<60	male	non-hispanic black	married or living with a partner	2	>=1	More than High school	39.4	>=30	mild	former	NA	no	yes	yes	yes	2.90625	2.46875	0	22222.67712	2469.18634688889
10833	2001-2002	1	15	47	<60	male	non-hispanic white	married or living with a partner	4.31	>=1	More than High school	23.54	<25	mild	former	NA	no	yes	no	no	5.44827586206897	3.79310344827586	0	96232.93389	10692.5482097778
10838	2001-2002	2	16	25	<60	female	non-hispanic white	married or living with a partner	2.09	>=1	High school	19.98	<25	heavy	former	no	no	yes	no	no	2.48936170212766	2.12765957446809	0	95638.82192	10626.5357693333
10840	2001-2002	1	26	31	<60	male	non-hispanic white	married or living with a partner	4.82	>=1	Less than High school	24.47	<25	moderate	never	NA	no	yes	yes	no	4.37931034482759	2.96551724137931	0	89741.31297	9971.25699655556
10845	2001-2002	1	18	39	<60	male	non-hispanic white	married or living with a partner	5	>=1	More than High school	41.13	>=30	former	never	NA	no	no	no	no	2.02325581395349	1.76744186046512	0	87643.9101	9738.21223344444
10859	2001-2002	2	17	62	>=60	male	mexican american	married or living with a partner	4.94	>=1	More than High school	31.67	>=30	mild	now	NA	no	yes	no	no	4.09803921568627	3.09803921568627	0	4219.678215	468.853135
10864	2001-2002	1	17	24	<60	male	mexican american	married or living with a partner	0.94	<1	High school	35.89	>=30	heavy	now	NA	no	no	no	no	2.92857142857143	2.52380952380952	0	17580.24921	1953.36102344444
10871	2001-2002	2	22	52	<60	male	mexican american	married or living with a partner	3.33	>=1	Less than High school	23.58	<25	heavy	never	NA	no	yes	yes	no	2.65217391304348	2.36231884057971	0	17707.11969	1967.45774311111
10873	2001-2002	1	15	36	<60	female	others	never married	4.33	>=1	More than High school	25.75	>=25 to <30	mild	never	no	no	yes	no	no	1.90140845070423	1.67605633802817	0	67201.46193	7466.82910377778
10876	2001-2002	2	25	22	<60	male	others	never married	0.96	<1	Less than High school	23.55	<25	heavy	now	NA	no	no	no	no	2.05172413793103	1.75862068965517	0	71492.57042	7943.61893522222
10877	2001-2002	1	15	41	<60	male	mexican american	married or living with a partner	0.88	<1	High school	25.12	>=25 to <30	heavy	former	NA	no	no	no	no	3.36585365853659	2.8780487804878	0	11782.91908	1309.21323111111
10878	2001-2002	1	22	27	<60	male	others	never married	3.49	>=1	High school	26.87	>=25 to <30	mild	former	NA	no	no	no	no	1.87037037037037	1.64814814814815	0	67060.00514	7451.11168211111
10883	2001-2002	1	18	49	<60	male	non-hispanic white	never married	1.16	>=1	More than High school	28.83	>=25 to <30	heavy	now	NA	no	yes	no	no	4.30769230769231	2.23076923076923	1	39349.27588	4372.14176466667
10884	2001-2002	2	24	41	<60	female	non-hispanic white	married or living with a partner	5	>=1	More than High school	24.3	<25	former	former	no	no	no	no	no	2.28813559322034	1.94915254237288	0	94892.13628	10543.5706976667
10887	2001-2002	1	16	38	<60	female	mexican american	never married	1.58	>=1	High school	17.26	<25	heavy	now	no	no	no	yes	no	1.11494252873563	0.988505747126437	0	26038.40751	2893.15638955556
10895	2001-2002	2	26	36	<60	male	non-hispanic white	married or living with a partner	2.94	>=1	More than High school	25.85	>=25 to <30	mild	now	NA	no	yes	yes	no	4.73469387755102	3.83673469387755	0	68738.49705	7637.61078311111
10901	2001-2002	2	28	72	>=60	male	non-hispanic black	widowed/divorced/separated	1.98	>=1	More than High school	20.06	<25	mild	now	NA	no	no	yes	no	1.32941176470588	1.14117647058824	0	10254.29529	1139.36614333333
10903	2001-2002	2	25	66	>=60	female	mexican american	married or living with a partner	1.72	>=1	Less than High school	29.34	>=25 to <30	former	never	NA	no	yes	yes	yes	2.46969696969697	1.95454545454545	0	3781.870636	420.207848444444
10915	2001-2002	1	19	81	>=60	female	non-hispanic white	widowed/divorced/separated	2.33	>=1	More than High school	16.19	<25	former	never	NA	no	yes	no	no	1.27927927927928	1.15315315315315	0	20411.12464	2267.90273811111
10926	2001-2002	1	16	73	>=60	female	non-hispanic white	married or living with a partner	4.36	>=1	High school	32.99	>=30	mild	never	NA	no	yes	yes	no	2.78688524590164	2.21311475409836	1	39305.10784	4367.23420488889
10927	2001-2002	2	14	23	<60	female	non-hispanic white	never married	1.05	>=1	Less than High school	22.72	<25	mild	now	no	no	no	no	no	1.94736842105263	1.75438596491228	0	61289.27385	6809.91931644444
10928	2001-2002	2	23	73	>=60	male	non-hispanic white	married or living with a partner	4.19	>=1	Less than High school	29.76	>=25 to <30	former	former	NA	no	yes	yes	no	2.48275862068966	2.01724137931034	0	37153.56678	4128.17408633333
10941	2001-2002	2	22	21	<60	male	mexican american	married or living with a partner	0.94	<1	Less than High school	24.93	<25	heavy	now	NA	no	no	no	no	1.78048780487805	1.26829268292683	0	24684.11363	2742.67929166667
10962	2001-2002	1	14	66	>=60	male	non-hispanic black	married or living with a partner	3.72	>=1	High school	33.26	>=30	mild	former	NA	no	yes	yes	yes	4.5609756097561	4.04878048780488	1	12432.7477	1381.41641111111
10971	2001-2002	2	15	43	<60	female	mexican american	married or living with a partner	1.89	>=1	Less than High school	24.64	<25	never	now	no	no	yes	no	yes	2.68888888888889	1.82222222222222	0	12798.33638	1422.03737577778
10973	2001-2002	2	27	33	<60	female	mexican american	married or living with a partner	4.12	>=1	More than High school	34.82	>=30	mild	former	no	no	yes	no	no	3.01351351351351	2.60810810810811	0	6008.421996	667.602444
10975	2001-2002	2	17	63	>=60	female	non-hispanic black	widowed/divorced/separated	3.14	>=1	More than High school	27.59	>=25 to <30	mild	former	NA	no	yes	no	no	1.46078431372549	1.35294117647059	0	12582.56027	1398.06225177778
10978	2001-2002	1	23	38	<60	male	non-hispanic white	married or living with a partner	5	>=1	More than High school	27	>=25 to <30	mild	never	NA	no	yes	no	no	5.34782608695652	4.89130434782609	0	76095.41151	8455.04572355556
10988	2001-2002	2	17	68	>=60	male	mexican american	married or living with a partner	2.26	>=1	Less than High school	26.21	>=25 to <30	mild	never	NA	no	yes	yes	no	3.08196721311475	2.57377049180328	0	1989.758661	221.084295666667
10996	2001-2002	1	19	45	<60	female	non-hispanic white	married or living with a partner	2.76	>=1	More than High school	25.01	>=25 to <30	mild	former	no	no	no	no	no	2.47169811320755	2.09433962264151	0	83402.82108	9266.98011988889
11005	2001-2002	2	20	67	>=60	male	non-hispanic white	married or living with a partner	4.82	>=1	More than High school	25.11	>=25 to <30	never	never	NA	no	yes	no	no	5.28125	3.96875	0	55845.65808	6205.07312044444
11014	2001-2002	1	16	41	<60	male	non-hispanic white	married or living with a partner	0.26	<1	Less than High school	30.17	>=30	heavy	now	NA	yes	yes	yes	no	3.18367346938776	2.79591836734694	0	32210.85796	3578.98421822222
11019	2001-2002	1	16	50	<60	female	non-hispanic white	married or living with a partner	5	>=1	More than High school	21.62	<25	heavy	now	no	no	no	no	no	1.18918918918919	0.837837837837838	0	77735.46327	8637.273697
11020	2001-2002	2	18	39	<60	female	non-hispanic white	married or living with a partner	3.02	>=1	More than High school	21.9	<25	mild	never	no	no	yes	no	no	2.22535211267606	1.87323943661972	0	66646.83821	7405.204245
11021	2001-2002	1	26	55	<60	male	non-hispanic white	never married	1.03	>=1	More than High school	39.35	>=30	former	former	NA	yes	no	yes	no	3.2093023255814	2.74418604651163	0	24596.89956	2732.98883966667
11024	2001-2002	1	28	73	>=60	male	mexican american	married or living with a partner	1.16	>=1	Less than High school	28.89	>=25 to <30	moderate	never	NA	no	yes	no	no	2.58620689655172	2.13793103448276	0	2006.837725	222.981969444444
11032	2001-2002	1	17	59	<60	female	non-hispanic white	married or living with a partner	5	>=1	More than High school	31.39	>=30	mild	never	no	no	yes	no	no	2.39344262295082	1.95081967213115	0	60033.26552	6670.36283522222
11041	2001-2002	1	26	31	<60	female	non-hispanic white	married or living with a partner	4.82	>=1	High school	22.62	<25	mild	never	no	no	no	no	no	1.96923076923077	1.72307692307692	0	87680.9961	9742.33290011111
11045	2001-2002	1	26	28	<60	female	non-hispanic black	never married	0.68	<1	Less than High school	17.61	<25	mild	now	no	no	yes	no	no	2.41304347826087	2.17391304347826	0	35166.19289	3907.354766
11061	2001-2002	2	21	26	<60	male	others	never married	1.63	>=1	More than High school	26.41	>=25 to <30	mild	now	NA	no	no	no	no	2.50980392156863	2.2156862745098	0	62132.34321	6903.59369
11063	2001-2002	1	27	82	>=60	female	non-hispanic white	widowed/divorced/separated	2.33	>=1	More than High school	19.34	<25	former	never	NA	no	yes	yes	no	2.51666666666667	2.26666666666667	0	25053.13666	2783.68185066667
11068	2001-2002	2	15	29	<60	male	non-hispanic white	married or living with a partner	3.31	>=1	More than High school	30.37	>=30	mild	never	NA	no	yes	no	no	4.6875	3.6875	0	75805.67122	8422.85235811111
11072	2001-2002	1	17	42	<60	female	non-hispanic white	married or living with a partner	2.68	>=1	More than High school	22.95	<25	mild	former	no	no	no	no	no	1.49295774647887	1.38028169014085	0	73541.65917	8171.29546288889
11077	2001-2002	1	19	21	<60	female	non-hispanic white	never married	4.39	>=1	More than High school	22.79	<25	heavy	never	no	no	yes	no	no	1.90140845070423	1.71830985915493	0	77304.52771	8589.39196755556
11090	2001-2002	2	22	70	>=60	female	non-hispanic white	married or living with a partner	2.35	>=1	More than High school	23.57	<25	mild	never	NA	no	no	no	no	2.3728813559322	1.94915254237288	0	53593.91089	5954.87898811111
11092	2001-2002	2	19	66	>=60	male	non-hispanic white	married or living with a partner	5	>=1	More than High school	27.25	>=25 to <30	never	never	NA	no	yes	yes	no	3.26666666666667	2.28888888888889	0	61498.14151	6833.12683477778
11096	2001-2002	2	15	24	<60	male	mexican american	married or living with a partner	1.1	>=1	Less than High school	24.17	<25	heavy	never	NA	no	no	no	no	1.95348837209302	1.67441860465116	0	21007.47183	2334.16353633333
11102	2001-2002	2	16	49	<60	female	non-hispanic black	widowed/divorced/separated	1.92	>=1	High school	29.48	>=25 to <30	heavy	now	no	no	yes	yes	no	2.13888888888889	1.90277777777778	0	38977.83152	4330.87016922222
11118	2001-2002	2	26	80	>=60	male	non-hispanic white	married or living with a partner	4.48	>=1	More than High school	26.59	>=25 to <30	mild	former	NA	yes	yes	no	no	3.33333333333333	2.97916666666667	0	10230.86495	1136.76277211111
11130	2001-2002	1	19	82	>=60	male	non-hispanic white	widowed/divorced/separated	5	>=1	More than High school	26.71	>=25 to <30	mild	former	NA	yes	yes	no	yes	2.02040816326531	1.38775510204082	0	13300.00735	1477.77859477778
11134	2001-2002	1	22	62	>=60	male	non-hispanic white	married or living with a partner	5	>=1	More than High school	31.96	>=30	mild	never	NA	no	yes	yes	no	4.33333333333333	3.5	1	38229.97291	4247.77476766667
11142	2001-2002	2	15	50	<60	male	mexican american	widowed/divorced/separated	0.9	<1	Less than High school	26.26	>=25 to <30	heavy	now	NA	yes	yes	yes	no	4.86666666666667	3.96666666666667	1	13760.83941	1528.98215666667
11145	2001-2002	1	15	24	<60	male	mexican american	married or living with a partner	0.67	<1	Less than High school	27.17	>=25 to <30	heavy	never	NA	no	no	no	no	3.04761904761905	2.54761904761905	0	20136.34245	2237.37138333333
11150	2001-2002	1	18	57	<60	female	non-hispanic white	widowed/divorced/separated	5	>=1	More than High school	27.77	>=25 to <30	moderate	never	no	no	yes	no	no	1.55	1.3875	0	61595.42232	6843.93581344444
11162	2001-2002	1	19	42	<60	female	non-hispanic black	never married	1.89	>=1	More than High school	34.23	>=30	mild	never	no	no	yes	yes	no	4.24324324324324	3.27027027027027	0	28428.79695	3158.75521666667
11163	2001-2002	1	27	45	<60	female	non-hispanic black	married or living with a partner	2.35	>=1	Less than High school	34.22	>=30	heavy	never	no	no	yes	yes	no	2.70175438596491	2.49122807017544	0	25588.04971	2843.11663422222
11170	2001-2002	2	25	23	<60	male	mexican american	married or living with a partner	1.21	>=1	Less than High school	24.84	<25	heavy	former	NA	no	yes	no	no	4.63333333333333	3.76666666666667	0	19968.73814	2218.74868244444
11187	2001-2002	2	23	48	<60	female	non-hispanic white	married or living with a partner	0.9	<1	High school	24.33	<25	heavy	now	no	no	yes	no	no	2.48484848484848	2.13636363636364	0	42542.45845	4726.93982722222
11188	2001-2002	2	27	52	<60	female	others	married or living with a partner	1.09	>=1	Less than High school	28.12	>=25 to <30	former	never	no	no	yes	no	no	2.97777777777778	2.33333333333333	0	44064.59406	4896.06600677778
11189	2001-2002	2	22	75	>=60	female	non-hispanic white	widowed/divorced/separated	1.24	>=1	Less than High school	27.48	>=25 to <30	former	former	NA	no	yes	yes	yes	3.26666666666667	2.55	0	37965.25735	4218.36192777778
11195	2001-2002	2	20	48	<60	female	non-hispanic black	never married	2.03	>=1	More than High school	32.84	>=30	never	never	no	no	no	no	no	2.3448275862069	2.05172413793103	0	33738.96063	3748.77340277778
11216	2001-2002	1	14	85	>=60	female	non-hispanic white	widowed/divorced/separated	2.71	>=1	More than High school	30.79	>=30	mild	never	NA	no	no	yes	no	2.10526315789474	1.63157894736842	1	18127.82511	2014.20278977778
11224	2001-2002	1	19	78	>=60	male	non-hispanic white	married or living with a partner	1.29	>=1	High school	27.2	>=25 to <30	mild	now	NA	no	yes	no	no	5.92857142857143	4.53571428571429	1	19211.10735	2134.56748322222
11231	2001-2002	2	23	74	>=60	male	mexican american	widowed/divorced/separated	1.26	>=1	Less than High school	19.75	<25	heavy	never	NA	no	no	no	no	1.78571428571429	1.57142857142857	0	4858.870681	539.874520111111
11265	2001-2002	1	22	36	<60	male	mexican american	never married	0.84	<1	Less than High school	28.3	>=25 to <30	heavy	never	NA	no	yes	no	no	2.44615384615385	2.12307692307692	0	26926.46126	2991.82902833333
11275	2001-2002	2	17	62	>=60	female	mexican american	married or living with a partner	5	>=1	High school	29.83	>=25 to <30	heavy	never	NA	no	no	yes	no	1.89830508474576	1.42372881355932	0	3785.055516	420.561724
11279	2001-2002	1	15	31	<60	male	mexican american	never married	1.33	>=1	Less than High school	29.73	>=25 to <30	heavy	now	NA	no	yes	yes	no	5.45161290322581	4.64516129032258	0	18369.57142	2041.06349144444
11285	2001-2002	2	23	77	>=60	female	non-hispanic white	never married	1.05	>=1	High school	19.87	<25	mild	former	NA	no	yes	yes	no	3.14814814814815	2.74074074074074	0	27998.63328	3110.95925311111
11293	2001-2002	2	23	85	>=60	male	non-hispanic white	married or living with a partner	0.25	<1	Less than High school	26.64	>=25 to <30	never	former	NA	no	yes	yes	no	4.19512195121951	3.48780487804878	0	9601.111201	1066.79013344444
11297	2001-2002	2	17	61	>=60	female	mexican american	widowed/divorced/separated	0.11	<1	Less than High school	28.04	>=25 to <30	never	never	NA	no	yes	yes	yes	3.44186046511628	2.76744186046512	0	3885.236255	431.692917222222
11298	2001-2002	1	14	21	<60	male	non-hispanic black	never married	1.18	>=1	Less than High school	21.03	<25	mild	now	NA	no	no	no	no	1.01785714285714	0.75	0	26372.90741	2930.32304544444
11303	2001-2002	2	24	58	<60	male	non-hispanic white	widowed/divorced/separated	0.36	<1	More than High school	25.55	>=25 to <30	former	former	NA	yes	yes	no	no	4.05714285714286	3.2	0	29558.36658	3284.26295288889
11309	2001-2002	1	18	49	<60	male	non-hispanic white	widowed/divorced/separated	0.91	<1	More than High school	64.16	>=30	mild	former	NA	no	no	yes	yes	3.5	2.80952380952381	1	94088.38979	10454.2655316667
11311	2001-2002	1	16	68	>=60	male	non-hispanic black	widowed/divorced/separated	1.08	>=1	Less than High school	18.02	<25	former	now	NA	yes	no	yes	no	2.69565217391304	2.41304347826087	0	13050.5936	1450.06595544444
11327	2001-2002	1	28	47	<60	female	mexican american	married or living with a partner	0	<1	Less than High school	27.07	>=25 to <30	heavy	never	no	no	yes	no	no	2.80392156862745	1.92156862745098	0	7926.307556	880.700839555555
11331	2001-2002	1	22	41	<60	female	non-hispanic white	married or living with a partner	5	>=1	Less than High school	36.02	>=30	moderate	now	no	no	yes	yes	no	5.875	4.925	0	69351.44056	7705.71561811111
11345	2001-2002	2	18	62	>=60	female	non-hispanic black	widowed/divorced/separated	5	>=1	More than High school	39.29	>=30	mild	never	NA	no	yes	yes	no	3.15	2.71666666666667	0	19874.49471	2208.27718955556
11358	2001-2002	1	21	38	<60	female	others	married or living with a partner	0	<1	More than High school	21.92	<25	never	never	no	no	no	no	no	1.86567164179104	1.58208955223881	0	71214.60341	7912.73371211111
11361	2001-2002	1	22	53	<60	male	non-hispanic white	married or living with a partner	5	>=1	High school	29.12	>=25 to <30	mild	former	NA	no	yes	no	no	4.48076923076923	4.15384615384615	0	56045.4723	6227.27470033333
11366	2001-2002	1	21	34	<60	female	non-hispanic white	married or living with a partner	3.68	>=1	More than High school	37.95	>=30	former	never	no	no	no	no	no	2.2037037037037	1.88888888888889	0	71214.60341	7912.73371211111
11373	2001-2002	1	14	46	<60	male	non-hispanic black	widowed/divorced/separated	4.19	>=1	More than High school	37.35	>=30	former	never	NA	no	yes	no	no	6.13157894736842	5.55263157894737	0	22755.78922	2528.42102455556
11377	2001-2002	2	19	29	<60	female	non-hispanic white	married or living with a partner	4.84	>=1	High school	28.37	>=25 to <30	moderate	now	no	no	no	no	no	2.43859649122807	2.12280701754386	0	78710.88179	8745.65353233333
11382	2001-2002	1	15	57	<60	male	mexican american	married or living with a partner	1.25	>=1	More than High school	46.21	>=30	heavy	former	NA	yes	yes	no	no	3.40425531914894	2.46808510638298	0	12953.82247	1439.313608
11383	2001-2002	2	20	52	<60	female	non-hispanic black	married or living with a partner	3.56	>=1	More than High school	20.94	<25	mild	now	no	no	yes	no	no	5.13333333333333	4.02222222222222	0	33475.30312	3719.47812444444
11384	2001-2002	2	16	69	>=60	female	others	widowed/divorced/separated	1.35	>=1	High school	26.06	>=25 to <30	mild	now	NA	no	yes	yes	yes	3.03921568627451	2.6078431372549	0	66308.13605	7367.57067266667
11386	2001-2002	1	28	68	>=60	male	mexican american	widowed/divorced/separated	4.19	>=1	More than High school	28.83	>=25 to <30	mild	former	NA	no	yes	yes	yes	2.51666666666667	2.03333333333333	0	4162.269837	462.474426333333
11388	2001-2002	1	19	63	>=60	male	non-hispanic white	married or living with a partner	5	>=1	More than High school	27.11	>=25 to <30	mild	former	NA	no	yes	no	no	4.04	3.48	0	45634.60998	5070.51221977778
11389	2001-2002	1	27	65	>=60	male	non-hispanic white	married or living with a partner	1.21	>=1	More than High school	19.16	<25	former	now	NA	no	no	yes	no	2.21428571428571	1.9047619047619	0	27776.31642	3086.25737966667
11402	2001-2002	1	19	77	>=60	female	non-hispanic white	widowed/divorced/separated	2.79	>=1	More than High school	28.29	>=25 to <30	former	former	NA	yes	yes	yes	yes	2	1.62295081967213	0	39194.46293	4354.94032544444
11403	2001-2002	1	25	64	>=60	male	mexican american	married or living with a partner	0.57	<1	Less than High school	26.33	>=25 to <30	heavy	never	NA	no	yes	yes	yes	1.80519480519481	1.57142857142857	0	3320.080688	368.897854222222
11413	2001-2002	2	25	20	<60	female	non-hispanic white	never married	3.4	>=1	High school	22.85	<25	heavy	now	no	no	no	no	no	1.87096774193548	1.41935483870968	0	69413.00662	7712.556291
11414	2001-2002	2	14	35	<60	female	others	widowed/divorced/separated	0.39	<1	Less than High school	27.33	>=25 to <30	former	never	no	no	yes	no	no	3.58139534883721	3.23255813953488	0	45978.20119	5108.68902077778
11426	2001-2002	1	16	75	>=60	male	non-hispanic black	married or living with a partner	0.68	<1	Less than High school	25.45	>=25 to <30	former	former	NA	no	yes	yes	no	3.19230769230769	2.94230769230769	0	10952.38118	1216.93124244444
11429	2001-2002	1	14	71	>=60	male	non-hispanic white	married or living with a partner	4.19	>=1	More than High school	34.01	>=30	mild	never	NA	yes	yes	yes	yes	1.90909090909091	1.15909090909091	1	28356.15319	3150.683688
11430	2001-2002	1	19	77	>=60	male	non-hispanic white	married or living with a partner	3.66	>=1	High school	23.94	<25	mild	former	NA	no	yes	no	no	2.30645161290323	2.01612903225806	0	36722.72735	4080.303039
11434	2001-2002	2	15	75	>=60	female	non-hispanic white	married or living with a partner	5	>=1	High school	36.08	>=30	never	former	NA	no	yes	yes	no	2.76	2.44	0	37458.75555	4162.08395
11436	2001-2002	2	17	20	<60	male	mexican american	never married	1.73	>=1	Less than High school	28.83	>=25 to <30	mild	never	NA	no	yes	no	no	4.08695652173913	3.69565217391304	0	18340.45438	2037.828264
11468	2001-2002	2	28	36	<60	male	non-hispanic black	married or living with a partner	4.14	>=1	More than High school	26.14	>=25 to <30	mild	never	NA	no	yes	yes	no	3.3	2.1	0	23999.87955	2666.65328322222
11480	2001-2002	2	28	30	<60	female	others	married or living with a partner	2.82	>=1	More than High school	19.72	<25	mild	never	no	no	no	no	no	1.07575757575758	0.878787878787879	0	59604.47366	6622.71929511111
11490	2001-2002	1	28	61	>=60	female	non-hispanic black	widowed/divorced/separated	2.45	>=1	High school	31.36	>=30	mild	never	NA	no	yes	yes	no	2.83050847457627	2.6271186440678	0	12719.45126	1413.27236255556
11507	2001-2002	2	17	85	>=60	male	mexican american	widowed/divorced/separated	1.21	>=1	Less than High school	22.78	<25	mild	now	NA	no	yes	yes	yes	5.31578947368421	4.21052631578947	1	2907.111825	323.012425
11509	2001-2002	1	18	39	<60	male	non-hispanic black	married or living with a partner	5	>=1	More than High school	28.49	>=25 to <30	mild	never	NA	no	yes	no	no	3.41304347826087	3.10869565217391	0	29153.35559	3239.26173255556
11511	2001-2002	1	22	75	>=60	female	non-hispanic white	widowed/divorced/separated	1.63	>=1	More than High school	26.79	>=25 to <30	moderate	former	NA	no	yes	yes	yes	4.48888888888889	2.8	0	35821.14631	3980.127368
11514	2001-2002	2	15	57	<60	male	non-hispanic white	married or living with a partner	3.35	>=1	Less than High school	34.87	>=30	mild	never	NA	no	yes	no	no	4.67441860465116	3.62790697674419	1	73392.05284	8154.67253788889
11516	2001-2002	1	19	37	<60	male	non-hispanic white	married or living with a partner	4.39	>=1	High school	24.47	<25	mild	never	NA	no	no	no	no	2.76190476190476	2.26190476190476	0	90254.63595	10028.2928831111
11520	2001-2002	2	24	39	<60	male	non-hispanic white	married or living with a partner	5	>=1	More than High school	24.08	<25	mild	never	NA	no	no	no	no	3.25	2.8	0	72946.70988	8105.189987
11523	2001-2002	1	15	27	<60	female	mexican american	married or living with a partner	0.47	<1	Less than High school	25.57	>=25 to <30	never	never	no	no	yes	no	no	3.06818181818182	2.59090909090909	0	18797.97962	2088.66440166667
11534	2001-2002	2	28	49	<60	female	mexican american	married or living with a partner	5	>=1	High school	26.85	>=25 to <30	heavy	never	no	no	no	no	no	0.896103896103896	0.727272727272727	0	12934.23491	1437.13721244444
11549	2001-2002	1	19	82	>=60	male	non-hispanic white	married or living with a partner	5	>=1	More than High school	20.84	<25	mild	former	NA	yes	no	yes	no	2.37777777777778	1.82222222222222	0	15098.02272	1677.55807955556
11551	2001-2002	1	19	64	>=60	female	non-hispanic white	married or living with a partner	5	>=1	More than High school	39.03	>=30	moderate	former	NA	no	yes	no	no	2.75324675324675	2.2987012987013	0	45734.19044	5081.57671555555
11572	2001-2002	2	15	85	>=60	female	mexican american	married or living with a partner	1.64	>=1	Less than High school	27.45	>=25 to <30	never	former	NA	no	no	yes	yes	1.71875	1.4375	0	5908.74637	656.527374444444
11574	2001-2002	2	25	47	<60	male	non-hispanic white	never married	1.75	>=1	More than High school	25.67	>=25 to <30	former	now	NA	no	no	yes	no	2.43181818181818	1.79545454545455	0	93524.05801	10391.5620015556
11578	2001-2002	2	27	55	<60	female	mexican american	married or living with a partner	2.58	>=1	Less than High school	28.15	>=25 to <30	former	never	no	no	yes	yes	no	3	2.44827586206897	0	15806.34855	1756.26094977778
11579	2001-2002	1	14	55	<60	male	non-hispanic white	never married	3.35	>=1	More than High school	40.19	>=30	mild	never	NA	no	yes	yes	yes	4.63636363636364	3.42424242424242	0	65450.67812	7272.29756833333
11591	2001-2002	1	22	58	<60	male	non-hispanic white	married or living with a partner	3.45	>=1	More than High school	31.77	>=30	heavy	former	NA	no	yes	no	no	4.52	4.06	0	58156.66027	6461.85114088889
11607	2001-2002	1	18	72	>=60	male	non-hispanic white	married or living with a partner	2.8	>=1	High school	28.23	>=25 to <30	mild	former	NA	no	yes	yes	yes	2.44444444444444	1.63888888888889	0	30833.42069	3425.93563266667
11610	2001-2002	1	28	71	>=60	female	mexican american	married or living with a partner	5	>=1	More than High school	24.38	<25	mild	never	NA	no	yes	no	no	2.98181818181818	2.52727272727273	0	3630.514636	403.390515111111
11618	2001-2002	1	27	36	<60	female	non-hispanic black	widowed/divorced/separated	0.14	<1	Less than High school	33.85	>=30	mild	never	no	no	no	no	no	2.24074074074074	1.94444444444444	0	31502.03546	3500.22616255556
11619	2001-2002	1	19	22	<60	male	non-hispanic white	never married	4.19	>=1	High school	27.24	>=25 to <30	heavy	now	NA	no	no	no	no	2.85714285714286	2.51020408163265	0	80647.11511	8960.79056788889
11628	2001-2002	1	16	63	>=60	male	non-hispanic black	married or living with a partner	3.56	>=1	High school	33.29	>=30	never	former	NA	no	yes	no	no	3.3125	2.66666666666667	0	12699.52942	1411.05882422222
11638	2001-2002	2	21	45	<60	male	non-hispanic white	married or living with a partner	0.93	<1	More than High school	30.34	>=30	mild	never	NA	no	yes	yes	no	3.94230769230769	3.32692307692308	0	71879.04936	7986.56104044445
11641	2001-2002	1	19	73	>=60	female	non-hispanic white	married or living with a partner	3.01	>=1	High school	25.03	>=25 to <30	mild	never	NA	no	yes	no	no	3.38775510204082	2.71428571428571	1	43078.91275	4786.54586055556
11676	2001-2002	2	26	85	>=60	female	non-hispanic white	widowed/divorced/separated	1.63	>=1	More than High school	22.91	<25	never	never	NA	no	no	yes	no	2.18965517241379	1.91379310344828	0	15818.39102	1757.59900244444
11679	2001-2002	1	27	45	<60	male	non-hispanic black	widowed/divorced/separated	1.94	>=1	High school	30.27	>=30	heavy	now	NA	no	yes	yes	yes	6.45	5.45	0	15815.76823	1757.30758122222
11695	2001-2002	1	23	23	<60	male	non-hispanic white	married or living with a partner	0.29	<1	More than High school	23.57	<25	heavy	never	NA	no	no	yes	no	2.26923076923077	1.94230769230769	0	69551.21655	7727.91295044444
11696	2001-2002	2	15	75	>=60	female	non-hispanic white	married or living with a partner	5	>=1	More than High school	22.76	<25	mild	never	NA	no	yes	yes	no	2.02222222222222	1.6	1	37458.75555	4162.08395
11702	2001-2002	1	21	63	>=60	female	non-hispanic white	widowed/divorced/separated	5	>=1	More than High school	36.42	>=30	moderate	never	NA	no	yes	yes	no	4.25	2.47222222222222	0	40646.25256	4516.25028433333
11709	2001-2002	2	19	45	<60	female	non-hispanic white	married or living with a partner	0.94	<1	More than High school	23.82	<25	never	never	no	no	no	no	no	1.47058823529412	1.29411764705882	0	100511.3034	11167.9225952222
11711	2001-2002	1	14	74	>=60	male	non-hispanic white	married or living with a partner	4.02	>=1	More than High school	25.96	>=25 to <30	mild	now	NA	no	no	yes	no	3	2.52380952380952	0	28145.72322	3127.30258033333
11714	2001-2002	1	24	46	<60	female	non-hispanic black	married or living with a partner	5	>=1	More than High school	44.45	>=30	former	never	no	no	no	no	no	1.32727272727273	1.10909090909091	0	25889.03133	2876.55903611111
11720	2001-2002	2	25	20	<60	female	mexican american	married or living with a partner	1.64	>=1	High school	29.22	>=25 to <30	mild	never	no	no	yes	no	no	2.61666666666667	2.06666666666667	0	17322.57838	1924.73093133333
11725	2001-2002	1	18	50	<60	male	non-hispanic white	married or living with a partner	3.14	>=1	More than High school	26.76	>=25 to <30	former	now	NA	no	no	no	no	1.82608695652174	1.60869565217391	0	62744.62922	6971.62546922222
11733	2001-2002	1	27	70	>=60	male	non-hispanic white	married or living with a partner	5	>=1	More than High school	20.73	<25	never	never	NA	no	yes	no	no	4.28888888888889	3.66666666666667	0	32006.62415	3556.29157255556
11747	2001-2002	2	17	77	>=60	male	mexican american	widowed/divorced/separated	1.04	>=1	Less than High school	28.52	>=25 to <30	moderate	never	NA	no	yes	yes	no	1.17857142857143	0.821428571428571	0	3228.449412	358.716601333333
11775	2001-2002	1	22	53	<60	male	non-hispanic white	married or living with a partner	4.31	>=1	More than High school	30.73	>=30	mild	former	NA	no	yes	no	no	4.05263157894737	3.39473684210526	0	54149.06565	6016.56284977778
11778	2001-2002	2	22	33	<60	male	non-hispanic white	married or living with a partner	2.83	>=1	More than High school	24.16	<25	mild	never	NA	no	no	no	no	2.19047619047619	1.85714285714286	0	87143.66734	9682.62970388889
11782	2001-2002	1	14	32	<60	female	non-hispanic white	married or living with a partner	1.93	>=1	More than High school	34.51	>=30	moderate	now	no	no	yes	yes	no	4.75555555555556	4.08888888888889	0	66166.51425	7351.834917
11789	2001-2002	2	19	79	>=60	female	non-hispanic white	widowed/divorced/separated	0.7	<1	Less than High school	23.4	<25	mild	never	NA	no	yes	yes	no	1.4	1.21111111111111	1	44373.3614	4930.37348911111
11817	2001-2002	2	17	68	>=60	female	mexican american	widowed/divorced/separated	5	>=1	Less than High school	29.89	>=25 to <30	mild	former	NA	no	yes	yes	no	4.05882352941176	2.70588235294118	1	3495.260831	388.362314555556
11833	2001-2002	2	23	77	>=60	female	non-hispanic white	married or living with a partner	0.25	<1	More than High school	24.6	<25	mild	never	NA	no	yes	yes	no	0.885964912280702	0.728070175438597	0	27998.63328	3110.95925311111
11856	2001-2002	2	24	31	<60	female	non-hispanic white	married or living with a partner	1.51	>=1	Less than High school	27.24	>=25 to <30	heavy	now	no	no	yes	no	no	2.82222222222222	2.51111111111111	0	41407.75012	4600.86112455555
11863	2001-2002	1	22	52	<60	female	non-hispanic white	married or living with a partner	4.92	>=1	More than High school	22.33	<25	mild	now	no	no	yes	no	no	3.8695652173913	3.47826086956522	0	55452.14921	6161.34991266667
11869	2001-2002	1	19	83	>=60	female	non-hispanic white	never married	2.44	>=1	More than High school	24.69	<25	mild	never	NA	yes	yes	yes	no	4.14285714285714	2.97619047619048	1	21243.88185	2360.43131644444
11898	2001-2002	1	20	30	<60	male	non-hispanic black	never married	1.51	>=1	More than High school	36.08	>=30	mild	never	NA	no	yes	no	no	4.41176470588235	4	0	21251.04232	2361.22692477778
11912	2001-2002	2	16	42	<60	male	non-hispanic white	widowed/divorced/separated	2.82	>=1	High school	30.54	>=30	heavy	now	NA	no	no	no	no	2.28571428571429	1.80357142857143	0	90623.85915	10069.3176835556
11913	2001-2002	2	21	38	<60	female	non-hispanic white	married or living with a partner	5	>=1	High school	23.11	<25	mild	never	no	no	no	no	no	1.57575757575758	1.46969696969697	0	59632.54056	6625.83784011111
11921	2001-2002	2	20	35	<60	female	non-hispanic white	widowed/divorced/separated	1.34	>=1	High school	22.1	<25	heavy	now	no	no	yes	no	no	2.8936170212766	2.36170212765957	0	83869.16196	9318.79577322222
11922	2001-2002	2	16	38	<60	male	non-hispanic white	married or living with a partner	3.59	>=1	High school	24.25	<25	moderate	now	NA	no	no	no	no	2.03636363636364	1.78181818181818	0	88551.5211	9839.0579
11926	2001-2002	1	19	78	>=60	male	non-hispanic white	married or living with a partner	0.72	<1	Less than High school	27.31	>=25 to <30	mild	never	NA	yes	yes	yes	yes	3.72972972972973	2.35135135135135	1	32785.58385	3642.84264988889
11937	2001-2002	2	25	34	<60	male	non-hispanic black	married or living with a partner	2.11	>=1	Less than High school	19.94	<25	heavy	never	NA	no	yes	yes	no	1.82352941176471	1.61176470588235	0	33194.05656	3688.22850622222
11941	2001-2002	2	14	38	<60	female	non-hispanic black	married or living with a partner	1.28	>=1	More than High school	26.23	>=25 to <30	moderate	never	no	no	yes	no	yes	2.91176470588235	2.69117647058824	0	32749.78282	3638.86475722222
11944	2001-2002	2	18	35	<60	male	non-hispanic white	never married	1.69	>=1	High school	26.05	>=25 to <30	mild	never	NA	no	yes	yes	no	4.81578947368421	4.31578947368421	0	72762.3731	8084.708122
11960	2001-2002	1	19	60	>=60	male	non-hispanic white	married or living with a partner	5	>=1	More than High school	27.84	>=25 to <30	mild	former	NA	no	yes	yes	no	2.36231884057971	2.17391304347826	0	45975.79466	5108.42162844444
11979	2001-2002	1	24	63	>=60	female	non-hispanic white	married or living with a partner	4.74	>=1	More than High school	24.39	<25	mild	former	NA	yes	yes	yes	no	2.01190476190476	1.60714285714286	0	44937.14465	4993.016072
11982	2001-2002	1	15	68	>=60	male	mexican american	widowed/divorced/separated	1.63	>=1	Less than High school	29.85	>=25 to <30	moderate	never	NA	no	yes	yes	yes	3.65714285714286	3.08571428571429	0	2248.318788	249.813198666667
12000	2001-2002	2	19	46	<60	male	mexican american	married or living with a partner	1.02	>=1	Less than High school	28.44	>=25 to <30	heavy	now	NA	no	yes	no	no	3.98181818181818	3.29090909090909	0	18231.85682	2025.76186833333
12010	2001-2002	1	15	36	<60	male	others	widowed/divorced/separated	5	>=1	More than High school	25.82	>=25 to <30	mild	former	NA	no	yes	no	no	2.84	1.72	0	67983.61617	7553.73513022222
12018	2001-2002	2	16	38	<60	male	others	married or living with a partner	2.21	>=1	More than High school	20.29	<25	heavy	former	NA	no	yes	no	no	1.87012987012987	1.67532467532468	0	90262.26089	10029.1400983333
12024	2001-2002	1	19	33	<60	female	non-hispanic white	widowed/divorced/separated	1.93	>=1	More than High school	23.74	<25	moderate	now	no	no	yes	no	no	4.71428571428571	3.65714285714286	0	96784.82528	10753.86948
12026	2001-2002	1	19	53	<60	female	mexican american	married or living with a partner	5	>=1	Less than High school	32.97	>=30	mild	never	no	no	yes	yes	no	7.1875	6.5	0	14354.83053	1594.98117011111
12028	2001-2002	2	21	60	>=60	male	non-hispanic white	married or living with a partner	5	>=1	More than High school	32.2	>=30	former	former	NA	yes	no	yes	no	1.56140350877193	1.36842105263158	0	42769.75009	4752.19445488889
12037	2001-2002	1	23	51	<60	male	non-hispanic white	widowed/divorced/separated	0.68	<1	More than High school	29.55	>=25 to <30	heavy	never	NA	no	yes	no	no	3.51111111111111	2.46666666666667	0	58817.19443	6535.24382577778
12042	2001-2002	1	23	26	<60	male	non-hispanic white	married or living with a partner	1.42	>=1	High school	25.57	>=25 to <30	mild	never	NA	no	yes	no	no	2.61818181818182	2.38181818181818	0	67821.66209	7535.740232
12045	2001-2002	1	26	36	<60	female	non-hispanic black	married or living with a partner	0.91	<1	Less than High school	38.97	>=30	former	never	no	no	yes	yes	yes	3.35714285714286	2.33333333333333	1	35166.19289	3907.354766
12046	2001-2002	2	22	73	>=60	male	non-hispanic white	widowed/divorced/separated	0.94	<1	Less than High school	26.04	>=25 to <30	heavy	now	NA	yes	no	yes	no	1.30487804878049	1.17073170731707	0	15082.22251	1675.80250066667
12050	2001-2002	1	24	20	<60	male	non-hispanic black	never married	1.31	>=1	Less than High school	20.04	<25	former	never	NA	no	no	no	no	1.33333333333333	1.25641025641026	0	29424.07885	3269.34209477778
12052	2001-2002	2	25	44	<60	male	non-hispanic black	never married	5	>=1	More than High school	26.51	>=25 to <30	mild	never	NA	no	yes	yes	no	3.30612244897959	2.38775510204082	0	22395.27639	2488.364043
12061	2001-2002	1	26	60	>=60	female	non-hispanic white	married or living with a partner	3.1	>=1	More than High school	24.07	<25	never	now	NA	no	yes	no	yes	4	2.95454545454545	0	52432.40507	5825.82278588889
12073	2001-2002	2	22	48	<60	male	non-hispanic black	never married	2.26	>=1	More than High school	20.73	<25	heavy	now	NA	no	yes	no	no	1.68	1.49333333333333	0	32610.33654	3623.37072655556
12081	2001-2002	1	21	22	<60	female	non-hispanic white	never married	3.97	>=1	More than High school	19.99	<25	never	never	no	no	no	no	no	1.66666666666667	1.46969696969697	0	75837.7036	8426.41151055556
12085	2001-2002	1	21	74	>=60	male	non-hispanic white	married or living with a partner	3.45	>=1	More than High school	24.6	<25	mild	never	NA	no	yes	yes	no	2.33333333333333	2.06666666666667	0	25282.53271	2809.17030077778
12086	2001-2002	1	15	20	<60	female	others	never married	2.27	>=1	More than High school	25.32	>=25 to <30	never	never	no	no	no	no	no	1.19298245614035	0.929824561403509	0	59984.44429	6664.93825477778
12098	2001-2002	2	26	35	<60	female	non-hispanic white	married or living with a partner	4.44	>=1	More than High school	26.08	>=25 to <30	former	former	no	no	yes	no	no	3.87234042553191	3.27659574468085	0	5008.164278	556.462697555556
12100	2001-2002	1	23	85	>=60	male	non-hispanic white	widowed/divorced/separated	3.49	>=1	More than High school	24.06	<25	mild	former	NA	yes	yes	no	no	3.89473684210526	3.36842105263158	0	13428.46919	1492.05213188889
12108	2001-2002	1	19	23	<60	male	non-hispanic white	never married	5	>=1	More than High school	23.46	<25	mild	never	NA	no	no	no	no	2.8125	2.22916666666667	0	77719.4845	8635.49827777778
12118	2001-2002	2	23	51	<60	male	non-hispanic white	married or living with a partner	4.36	>=1	More than High school	29.32	>=25 to <30	mild	now	NA	no	yes	no	yes	4.56756756756757	3.91891891891892	0	75543.85724	8393.76191577778
12121	2001-2002	1	19	25	<60	female	non-hispanic white	never married	0.86	<1	More than High school	25.93	>=25 to <30	heavy	now	no	no	yes	no	no	2.52272727272727	2.27272727272727	0	76365.07067	8485.00785166667
12124	2001-2002	2	28	73	>=60	female	mexican american	married or living with a partner	2.83	>=1	Less than High school	28.87	>=25 to <30	mild	never	NA	no	yes	yes	no	2.45070422535211	2.08450704225352	0	2844.564386	316.062709555556
12131	2001-2002	1	14	60	>=60	female	non-hispanic black	widowed/divorced/separated	3.27	>=1	More than High school	27.55	>=25 to <30	never	never	NA	no	yes	yes	yes	4.97435897435897	3.33333333333333	1	13154.56848	1461.61872011111
12146	2001-2002	2	15	60	>=60	male	non-hispanic black	married or living with a partner	5	>=1	More than High school	28.7	>=25 to <30	heavy	former	NA	no	yes	yes	yes	2.96428571428571	2.48214285714286	0	12102.97069	1344.77452077778
12150	2001-2002	1	20	38	<60	male	non-hispanic white	married or living with a partner	4.31	>=1	More than High school	20.58	<25	heavy	now	NA	no	no	no	no	1.58461538461538	1.33846153846154	0	105249.9038	11694.43375
12151	2001-2002	1	19	37	<60	female	non-hispanic white	married or living with a partner	1.16	>=1	More than High school	37.57	>=30	moderate	now	no	no	yes	yes	no	4.42105263157895	3.68421052631579	0	89376.88869	9930.76540977778
12153	2001-2002	1	27	85	>=60	female	non-hispanic white	widowed/divorced/separated	0.93	<1	Less than High school	28.54	>=25 to <30	never	never	NA	no	yes	yes	no	3.91176470588235	2.67647058823529	1	21576.14407	2397.34934122222
12154	2001-2002	2	23	55	<60	male	non-hispanic white	married or living with a partner	5	>=1	More than High school	28.82	>=25 to <30	mild	former	NA	no	yes	no	no	2	1.80645161290323	0	81134.88919	9014.98768744444
12164	2001-2002	2	24	84	>=60	female	non-hispanic white	widowed/divorced/separated	2.01	>=1	More than High school	22.2	<25	never	never	NA	no	yes	no	no	1.87368421052632	1.61052631578947	0	24139.47543	2682.16393677778
12165	2001-2002	2	22	34	<60	female	non-hispanic white	never married	0.92	<1	High school	21.79	<25	heavy	now	no	no	yes	no	no	4.41666666666667	3.875	0	50775.69961	5641.74440088889
12166	2001-2002	2	23	59	<60	male	non-hispanic white	married or living with a partner	3.35	>=1	High school	32.04	>=30	mild	never	NA	no	yes	yes	no	4	3.3265306122449	0	75543.85724	8393.76191577778
12185	2001-2002	2	18	40	<60	male	non-hispanic white	married or living with a partner	2.32	>=1	More than High school	31.72	>=30	former	never	NA	no	no	no	no	3.17777777777778	2.64444444444444	0	95853.24452	10650.3605024444
12187	2001-2002	1	26	54	<60	male	non-hispanic white	married or living with a partner	5	>=1	More than High school	26.1	>=25 to <30	heavy	now	NA	no	yes	no	no	3.90697674418605	3.55813953488372	0	63884.6418	7098.29353288889
12200	2001-2002	2	27	24	<60	male	mexican american	married or living with a partner	1.7	>=1	Less than High school	20.44	<25	moderate	never	NA	no	yes	no	no	3.34042553191489	2.76595744680851	0	32745.13707	3638.34856366667
12208	2001-2002	2	20	84	>=60	female	non-hispanic white	married or living with a partner	2.51	>=1	Less than High school	21.99	<25	former	now	NA	no	yes	yes	no	2.13888888888889	1.68055555555556	0	22941.65851	2549.07316755556
12213	2001-2002	2	27	59	<60	male	others	never married	3.53	>=1	Less than High school	23.69	<25	heavy	former	NA	no	yes	no	no	2.68421052631579	2.27631578947368	0	73182.87805	8131.430894
12216	2001-2002	2	18	40	<60	female	non-hispanic black	never married	5	>=1	More than High school	29.33	>=25 to <30	never	never	no	no	yes	no	no	3.01694915254237	2.8135593220339	0	34192.45066	3799.16118455556
12217	2001-2002	1	23	84	>=60	female	non-hispanic white	widowed/divorced/separated	1.11	>=1	High school	24.08	<25	never	never	NA	no	yes	yes	no	5.37837837837838	3.86486486486486	1	20404.77059	2267.19673266667
12233	2001-2002	2	17	49	<60	female	non-hispanic white	married or living with a partner	5	>=1	More than High school	20.28	<25	mild	now	no	no	no	no	no	1.69014084507042	1.49295774647887	0	76162.20484	8462.46720455556
12246	2001-2002	2	23	85	>=60	female	non-hispanic white	married or living with a partner	5	>=1	More than High school	20.01	<25	never	never	NA	no	yes	yes	no	2.21428571428571	1.91428571428571	0	23317.95236	2590.88359566667
12272	2001-2002	1	27	69	>=60	female	non-hispanic white	widowed/divorced/separated	1.82	>=1	High school	25.91	>=25 to <30	never	never	NA	no	yes	no	no	3.59183673469388	2.95918367346939	1	53889.67315	5987.74146144445
12274	2001-2002	2	28	26	<60	male	mexican american	married or living with a partner	0.8	<1	Less than High school	24.1	<25	mild	former	NA	no	no	no	no	2.03448275862069	1.67241379310345	0	17396.43164	1932.93684888889
12276	2001-2002	1	27	69	>=60	female	non-hispanic black	widowed/divorced/separated	0.83	<1	High school	26.17	>=25 to <30	moderate	former	NA	no	yes	yes	no	5.72	4.76	1	13721.16733	1524.57414744444
12280	2001-2002	2	15	25	<60	male	non-hispanic white	never married	2.82	>=1	More than High school	21.57	<25	heavy	now	NA	no	no	no	no	2.55	2	0	73240.64013	8137.84890277778
12282	2001-2002	1	21	81	>=60	male	non-hispanic white	married or living with a partner	4.05	>=1	More than High school	21.73	<25	former	former	NA	no	no	no	no	1.9344262295082	1.57377049180328	0	11955.30187	1328.36687477778
12284	2001-2002	1	17	54	<60	male	non-hispanic white	married or living with a partner	5	>=1	More than High school	31.65	>=30	moderate	former	NA	no	yes	no	no	3.31578947368421	3.01754385964912	0	58855.88447	6539.54271922222
12300	2001-2002	1	23	24	<60	male	non-hispanic white	never married	1.68	>=1	High school	25.05	>=25 to <30	heavy	now	NA	no	yes	no	no	4.84375	3.0625	0	91441.8255	10160.2028332222
12304	2001-2002	2	23	40	<60	female	others	married or living with a partner	4.12	>=1	More than High school	23.67	<25	moderate	former	no	no	yes	no	no	3.07547169811321	2.73584905660377	0	74825.78574	8313.97619333333
12319	2001-2002	2	17	47	<60	female	mexican american	married or living with a partner	1.61	>=1	Less than High school	31.83	>=30	former	now	no	yes	yes	yes	no	3.83870967741935	2.06451612903226	0	11624.83315	1291.64812755556
12326	2001-2002	1	23	70	>=60	male	non-hispanic white	married or living with a partner	4.82	>=1	High school	37.49	>=30	moderate	former	NA	no	yes	yes	no	4.69767441860465	3.30232558139535	0	28610.23595	3178.91510522222
12339	2001-2002	2	21	38	<60	male	non-hispanic black	married or living with a partner	4.97	>=1	More than High school	36.58	>=30	heavy	never	NA	no	yes	no	no	4.43181818181818	4.06818181818182	0	24011.18075	2667.90897255556
12352	2001-2002	2	28	60	>=60	male	mexican american	married or living with a partner	0.82	<1	Less than High school	30.95	>=30	heavy	now	NA	no	yes	yes	no	4.77272727272727	3.52272727272727	0	3008.67287	334.296985555556
12358	2001-2002	1	17	35	<60	female	non-hispanic white	never married	5	>=1	More than High school	20.44	<25	mild	never	no	no	yes	no	no	1.6125	1.3	0	58240.55802	6471.17311311111
12368	2001-2002	2	14	39	<60	female	non-hispanic white	married or living with a partner	3.33	>=1	More than High school	22.08	<25	moderate	former	no	no	no	no	no	0.716814159292035	0.575221238938053	0	76088.67438	8454.29715333333
12370	2001-2002	1	23	25	<60	female	non-hispanic white	never married	0.16	<1	High school	29.83	>=25 to <30	heavy	now	no	no	yes	yes	no	4.11904761904762	3.42857142857143	0	161038.0078	17893.11198
12392	2001-2002	2	20	28	<60	male	non-hispanic white	widowed/divorced/separated	2.81	>=1	More than High school	24.08	<25	mild	former	NA	no	yes	no	no	3.23076923076923	2.86538461538462	0	89210.30784	9912.25642666667
12398	2001-2002	1	16	21	<60	female	non-hispanic black	never married	0.01	<1	Less than High school	27.1	>=25 to <30	never	never	no	no	no	no	no	2.16071428571429	1.96428571428571	0	32858.77213	3650.97468122222
12403	2001-2002	2	28	47	<60	female	mexican american	married or living with a partner	2.14	>=1	More than High school	54.65	>=30	former	now	no	yes	yes	yes	yes	4.24242424242424	1.84848484848485	1	9503.926065	1055.991785
12409	2001-2002	2	17	34	<60	male	mexican american	married or living with a partner	1.48	>=1	Less than High school	29.35	>=25 to <30	heavy	never	NA	no	yes	no	no	5.36842105263158	4.26315789473684	0	19040.11268	2115.56807577778
12413	2001-2002	1	26	85	>=60	female	non-hispanic white	widowed/divorced/separated	4.31	>=1	More than High school	23.38	<25	mild	never	NA	no	yes	yes	no	1.93181818181818	1.61363636363636	0	24989.09342	2776.565936
12414	2001-2002	1	28	29	<60	male	non-hispanic white	married or living with a partner	3.08	>=1	High school	33.47	>=30	former	never	NA	no	no	no	no	3.275	3	0	73144.26557	8127.14061933333
12418	2001-2002	1	28	80	>=60	male	others	married or living with a partner	2.39	>=1	Less than High school	24.23	<25	never	former	NA	yes	yes	yes	no	1.64516129032258	1.46774193548387	0	14020.20164	1557.80018255556
12424	2001-2002	1	15	33	<60	female	non-hispanic white	married or living with a partner	2.15	>=1	High school	27.49	>=25 to <30	former	never	no	no	no	yes	no	1.84745762711864	1.54237288135593	0	78323.94111	8702.66012366667
12425	2001-2002	1	18	30	<60	female	non-hispanic white	married or living with a partner	1.68	>=1	Less than High school	26.88	>=25 to <30	former	former	no	no	yes	no	no	2.92857142857143	2.57142857142857	0	76185.12643	8465.01404755556
12427	2001-2002	2	22	42	<60	male	mexican american	married or living with a partner	1.47	>=1	More than High school	26.51	>=25 to <30	moderate	former	NA	no	yes	no	no	3.11764705882353	2.70588235294118	0	17406.70038	1934.07781944444
12437	2001-2002	2	21	29	<60	male	non-hispanic white	married or living with a partner	5	>=1	More than High school	28.09	>=25 to <30	mild	never	NA	no	no	no	no	2.64583333333333	2.35416666666667	0	62132.34321	6903.59369
12442	2001-2002	1	28	74	>=60	female	mexican american	married or living with a partner	1.16	>=1	Less than High school	35.9	>=30	never	never	NA	no	yes	yes	no	2.51111111111111	2.08888888888889	0	2729.648019	303.294224333333
12443	2001-2002	2	15	69	>=60	female	mexican american	widowed/divorced/separated	2.26	>=1	More than High school	19.76	<25	heavy	former	NA	no	yes	yes	yes	1.60493827160494	1.2716049382716	0	3382.665153	375.851683666667
12451	2001-2002	1	22	57	<60	male	non-hispanic white	married or living with a partner	5	>=1	More than High school	28.58	>=25 to <30	heavy	never	NA	no	yes	yes	no	3.01818181818182	2.8	0	58156.66027	6461.85114088889
12457	2001-2002	1	22	40	<60	female	mexican american	married or living with a partner	3.4	>=1	Less than High school	41.25	>=30	mild	now	no	no	yes	no	no	2.59574468085106	1.97872340425532	0	12237.15202	1359.68355722222
12481	2001-2002	1	23	55	<60	female	non-hispanic white	married or living with a partner	5	>=1	More than High school	26.78	>=25 to <30	heavy	former	no	no	no	no	no	1.72307692307692	1.4	0	60664.41814	6740.49090488889
12489	2001-2002	2	17	31	<60	female	mexican american	married or living with a partner	0.8	<1	High school	26.18	>=25 to <30	never	never	no	no	yes	no	no	4.41463414634146	3.92682926829268	0	16947.2102	1883.02335533333
12492	2001-2002	2	19	75	>=60	male	non-hispanic white	married or living with a partner	1.98	>=1	High school	28.62	>=25 to <30	never	never	NA	no	yes	yes	no	3.5	2.82608695652174	0	43271.25407	4807.917119
12496	2001-2002	2	21	41	<60	male	non-hispanic white	married or living with a partner	3.31	>=1	High school	30.64	>=30	heavy	now	NA	no	yes	no	no	1.81081081081081	1.59459459459459	0	71879.04936	7986.56104044445
12503	2001-2002	1	22	85	>=60	male	non-hispanic white	married or living with a partner	1.38	>=1	More than High school	23.88	<25	former	never	NA	no	yes	yes	no	3.5	3.11363636363636	0	12387.3564	1376.37293377778
12506	2001-2002	2	23	25	<60	male	mexican american	never married	1.36	>=1	Less than High school	21.63	<25	heavy	now	NA	no	no	yes	no	1.87931034482759	1.67241379310345	0	23526.79878	2614.08875377778
12510	2001-2002	1	21	65	>=60	female	non-hispanic white	widowed/divorced/separated	3.96	>=1	More than High school	23.26	<25	moderate	former	NA	yes	yes	no	no	2.88	1.92	0	40646.25256	4516.25028433333
12511	2001-2002	1	22	69	>=60	male	non-hispanic white	widowed/divorced/separated	5	>=1	More than High school	30.14	>=30	mild	former	NA	no	yes	yes	no	3.84782608695652	2.95652173913043	1	38229.97291	4247.77476766667
12512	2001-2002	1	14	83	>=60	female	non-hispanic white	widowed/divorced/separated	4.51	>=1	More than High school	19.2	<25	mild	former	NA	yes	yes	yes	no	1.15384615384615	0.980769230769231	0	18127.82511	2014.20278977778
12514	2001-2002	2	26	40	<60	male	non-hispanic black	married or living with a partner	4.35	>=1	High school	27.51	>=25 to <30	mild	never	NA	no	no	yes	no	3	2.67391304347826	0	15776.58883	1752.95431466667
12518	2001-2002	1	17	45	<60	male	mexican american	married or living with a partner	4.61	>=1	Less than High school	30.66	>=30	moderate	former	NA	no	yes	no	no	2.37096774193548	2.19354838709677	0	11150.98804	1238.99867111111
12519	2001-2002	2	24	35	<60	male	non-hispanic white	married or living with a partner	3.59	>=1	High school	31.17	>=30	mild	never	NA	no	yes	no	no	4.55555555555556	3.66666666666667	0	73427.57364	8158.619293
12520	2001-2002	1	15	30	<60	male	mexican american	married or living with a partner	3.94	>=1	Less than High school	22.31	<25	moderate	never	NA	no	no	no	no	2.1875	1.91666666666667	0	22052.68726	2450.29858388889
12527	2001-2002	2	23	26	<60	male	non-hispanic white	never married	5	>=1	More than High school	23.23	<25	heavy	now	NA	no	no	no	no	1.67796610169492	1.38983050847458	0	81607.28933	9067.47659188889
12550	2001-2002	1	26	48	<60	male	non-hispanic black	married or living with a partner	5	>=1	More than High school	50.41	>=30	mild	now	NA	no	yes	yes	no	5.41935483870968	4.54838709677419	0	22021.59977	2446.84441844444
12551	2001-2002	2	19	22	<60	female	non-hispanic white	married or living with a partner	1.37	>=1	More than High school	25.27	>=25 to <30	never	never	no	no	yes	no	no	4	3.60526315789474	0	91089.74471	10121.08275
12556	2001-2002	1	26	54	<60	male	non-hispanic white	married or living with a partner	5	>=1	High school	29.96	>=25 to <30	mild	former	NA	no	yes	no	no	5.15	4.275	0	64168.19164	7129.79907055556
12560	2001-2002	2	20	70	>=60	male	non-hispanic white	married or living with a partner	2	>=1	More than High school	24.34	<25	heavy	now	NA	no	yes	no	no	4	3.05128205128205	0	36266.88526	4029.65391744444
12571	2001-2002	1	21	44	<60	male	non-hispanic black	married or living with a partner	1.5	>=1	Less than High school	27.76	>=25 to <30	heavy	never	NA	no	no	no	yes	1.75862068965517	1.39655172413793	0	20700.33425	2300.03713922222
12573	2001-2002	1	25	44	<60	male	non-hispanic black	married or living with a partner	2.26	>=1	Less than High school	26.29	>=25 to <30	heavy	former	NA	no	no	no	no	1.49019607843137	1.17647058823529	0	22637.62462	2515.29162466667
12577	2001-2002	1	28	27	<60	female	non-hispanic white	married or living with a partner	3.08	>=1	More than High school	31.23	>=30	former	never	no	no	yes	no	no	2.45652173913043	2.17391304347826	0	70938.83188	7882.09243066667
12585	2001-2002	1	17	81	>=60	female	non-hispanic white	widowed/divorced/separated	2.82	>=1	High school	29.9	>=25 to <30	former	former	NA	no	yes	no	no	2.17142857142857	1.78571428571429	0	15749.68516	1749.96501733333
12596	2001-2002	1	27	67	>=60	male	non-hispanic white	married or living with a partner	1.34	>=1	Less than High school	27.27	>=25 to <30	former	now	NA	no	yes	no	no	4.1	3.45	0	45219.01456	5024.33495144444
12598	2001-2002	2	23	21	<60	female	non-hispanic white	married or living with a partner	1.72	>=1	More than High school	27.07	>=25 to <30	heavy	now	no	no	yes	no	no	3.37931034482759	2.93103448275862	0	78807.69192	8756.410213
12611	2001-2002	1	27	22	<60	male	non-hispanic white	never married	0.6	<1	Less than High school	25.95	>=25 to <30	former	former	NA	no	yes	yes	no	2.32786885245902	1.62295081967213	0	75641.2485	8404.58316633333
12612	2001-2002	1	27	43	<60	female	non-hispanic black	married or living with a partner	2.27	>=1	Less than High school	28.74	>=25 to <30	never	never	no	no	yes	no	no	4.19565217391304	3.95652173913043	0	25789.58579	2865.50953188889
12615	2001-2002	1	16	33	<60	male	non-hispanic white	married or living with a partner	1.58	>=1	High school	22.31	<25	moderate	now	NA	no	yes	no	no	3.38	2.76	0	36988.30253	4109.81139166667
12618	2001-2002	1	23	62	>=60	female	non-hispanic white	married or living with a partner	4.82	>=1	More than High school	38.18	>=30	moderate	never	NA	no	yes	no	no	5	3.28205128205128	0	39909.79649	4434.42183244444
12628	2001-2002	2	15	44	<60	male	mexican american	married or living with a partner	1.89	>=1	Less than High school	24.7	<25	moderate	now	NA	no	no	no	no	2.75	2.475	0	13370.8168	1485.64631088889
12632	2001-2002	2	20	75	>=60	female	non-hispanic white	widowed/divorced/separated	1.68	>=1	More than High school	22.71	<25	former	former	NA	no	yes	yes	no	2.64912280701754	2.10526315789474	0	40816.97523	4535.21947
12633	2001-2002	2	21	35	<60	female	non-hispanic white	married or living with a partner	3.5	>=1	More than High school	21.5	<25	mild	never	no	no	no	no	no	1.36111111111111	1.16666666666667	0	51528.63109	5725.40345444444
12635	2001-2002	1	20	40	<60	male	non-hispanic white	married or living with a partner	0.71	<1	High school	31.92	>=30	never	former	NA	no	yes	no	yes	3.64444444444444	3.06666666666667	0	66827.76826	7425.30758455556
12644	2001-2002	2	17	35	<60	male	mexican american	married or living with a partner	5	>=1	More than High school	27.59	>=25 to <30	mild	never	NA	no	no	no	no	2.19148936170213	1.95744680851064	0	19516.59422	2168.510469
12656	2001-2002	2	25	38	<60	male	others	married or living with a partner	1.3	>=1	More than High school	24.4	<25	never	former	NA	no	yes	no	no	5.92592592592593	4.59259259259259	0	47390.28539	5265.58726533333
12664	2001-2002	1	21	48	<60	female	non-hispanic black	widowed/divorced/separated	1.5	>=1	High school	26.03	>=25 to <30	heavy	never	no	no	yes	yes	yes	2.82258064516129	2.5	1	25229.69521	2803.29946744444
12665	2001-2002	2	17	51	<60	female	mexican american	married or living with a partner	2.54	>=1	Less than High school	27.33	>=25 to <30	heavy	now	no	no	yes	yes	no	1.98611111111111	1.43055555555556	0	10942.61314	1215.84590433333
12667	2001-2002	1	20	52	<60	male	non-hispanic black	widowed/divorced/separated	4.89	>=1	High school	23.67	<25	former	former	NA	no	yes	yes	no	4.64102564102564	4.12820512820513	0	15166.48887	1685.16543011111
12674	2001-2002	1	21	65	>=60	female	non-hispanic white	married or living with a partner	5	>=1	High school	26.88	>=25 to <30	mild	never	NA	no	yes	no	no	3.52380952380952	2.02380952380952	0	35531.50088	3947.94454244444
12676	2001-2002	1	16	85	>=60	female	non-hispanic black	widowed/divorced/separated	0.43	<1	Less than High school	30.5	>=30	former	never	NA	no	no	yes	no	2.46428571428571	2.16071428571429	0	15096.66575	1677.40730555556
12694	2001-2002	1	26	38	<60	male	non-hispanic white	married or living with a partner	5	>=1	High school	32.31	>=30	moderate	never	NA	no	yes	no	no	4.42857142857143	3.65714285714286	0	91877.39786	10208.5997616667
12696	2001-2002	2	20	66	>=60	male	non-hispanic white	married or living with a partner	1.26	>=1	High school	27.37	>=25 to <30	never	never	NA	no	yes	yes	yes	6.5	4.47058823529412	0	32087.42691	3565.26965688889
12706	2001-2002	2	23	40	<60	male	non-hispanic white	widowed/divorced/separated	4.86	>=1	More than High school	25.61	>=25 to <30	heavy	never	NA	no	yes	yes	no	4.02380952380952	3.64285714285714	0	92976.70696	10330.7452175556
12710	2001-2002	2	20	44	<60	male	non-hispanic white	widowed/divorced/separated	5	>=1	More than High school	34.17	>=30	mild	never	NA	no	no	no	no	2.2	1.78	0	102442.0958	11382.45509
12714	2001-2002	1	22	60	>=60	female	non-hispanic white	married or living with a partner	5	>=1	More than High school	22.98	<25	mild	former	NA	no	yes	no	no	3.07692307692308	2.48076923076923	0	38029.07323	4225.45258055556
12716	2001-2002	1	23	61	>=60	male	non-hispanic white	married or living with a partner	3.88	>=1	Less than High school	26.08	>=25 to <30	heavy	now	NA	no	yes	no	no	4.37037037037037	3.66666666666667	0	40587.27382	4509.69709066667
12720	2001-2002	2	22	37	<60	male	mexican american	married or living with a partner	0.67	<1	Less than High school	32.68	>=30	heavy	now	NA	no	yes	no	no	4.4	3.51428571428571	0	27847.49212	3094.16579077778
12723	2001-2002	1	18	67	>=60	female	non-hispanic white	widowed/divorced/separated	1.85	>=1	High school	40.64	>=30	moderate	former	NA	no	yes	yes	yes	2.10344827586207	1.58620689655172	0	53676.36601	5964.04066733333
12733	2001-2002	2	27	58	<60	female	others	widowed/divorced/separated	0.34	<1	Less than High school	23.68	<25	never	never	no	no	yes	no	yes	5.33333333333333	4.02222222222222	1	77213.83768	8579.31529755555
12770	2001-2002	1	27	45	<60	female	non-hispanic white	married or living with a partner	5	>=1	High school	32.88	>=30	mild	never	no	no	yes	yes	no	5.13888888888889	4.30555555555556	1	90907.98673	10100.8874138889
12777	2001-2002	2	17	27	<60	male	non-hispanic white	never married	5	>=1	More than High school	23.16	<25	moderate	now	NA	no	no	no	no	1.63636363636364	1.43636363636364	0	63617.44241	7068.60471177778
12785	2001-2002	2	14	55	<60	male	non-hispanic white	married or living with a partner	4.66	>=1	High school	22.63	<25	heavy	now	NA	no	yes	no	no	3.31111111111111	2.06666666666667	0	74518.48657	8279.83184055555
12790	2001-2002	1	28	65	>=60	female	mexican american	widowed/divorced/separated	2.01	>=1	More than High school	19.6	<25	never	never	NA	yes	yes	no	no	1.72619047619048	1.53571428571429	0	3630.514636	403.390515111111
12794	2001-2002	1	15	29	<60	male	non-hispanic black	married or living with a partner	2.4	>=1	More than High school	21.86	<25	mild	now	NA	no	no	no	no	2.04347826086957	1.89130434782609	0	27779.82309	3086.64701011111
12803	2001-2002	1	27	79	>=60	male	non-hispanic white	married or living with a partner	2.15	>=1	More than High school	30.13	>=30	former	former	NA	yes	no	yes	no	0.906976744186046	0.569767441860465	1	36118.25647	4013.139608
12807	2001-2002	1	25	78	>=60	male	non-hispanic black	married or living with a partner	0.79	<1	Less than High school	29.93	>=25 to <30	moderate	former	NA	no	yes	yes	no	4.73529411764706	3.85294117647059	0	10211.3697	1134.59663355556
12808	2001-2002	1	22	34	<60	female	mexican american	married or living with a partner	3.14	>=1	Less than High school	26.84	>=25 to <30	never	never	no	no	yes	no	no	3.17777777777778	2.71111111111111	0	21771.00006	2419.00000677778
12813	2001-2002	1	17	25	<60	female	non-hispanic white	never married	5	>=1	High school	26.6	>=25 to <30	heavy	never	no	no	no	no	no	2	1.765625	0	59321.17937	6591.24215222222
12816	2001-2002	1	16	30	<60	female	non-hispanic black	married or living with a partner	2.27	>=1	High school	34.79	>=30	former	never	no	no	yes	yes	no	1.03125	0.96875	0	32187.75578	3576.417309
12817	2001-2002	2	23	69	>=60	female	non-hispanic white	married or living with a partner	1.09	>=1	Less than High school	26.49	>=25 to <30	mild	former	NA	no	yes	yes	yes	1.37931034482759	1.14942528735632	0	38777.70232	4308.63359133333
12830	2001-2002	2	24	22	<60	male	non-hispanic white	married or living with a partner	1.68	>=1	More than High school	21.39	<25	mild	now	NA	no	no	no	no	2.15909090909091	1.88636363636364	0	80565.20789	8951.68976577778
12834	2001-2002	2	22	70	>=60	female	mexican american	widowed/divorced/separated	0	<1	Less than High school	27.56	>=25 to <30	former	former	NA	yes	yes	yes	yes	4.67647058823529	3.67647058823529	1	11064.69111	1229.410123
12838	2001-2002	1	24	64	>=60	female	non-hispanic black	married or living with a partner	4.31	>=1	More than High school	24.73	<25	mild	never	NA	no	yes	yes	no	3.75510204081633	3.42857142857143	0	14708.7927	1634.31030011111
12850	2001-2002	2	28	23	<60	male	non-hispanic black	never married	0.49	<1	More than High school	25.88	>=25 to <30	heavy	never	NA	no	no	no	no	1.83333333333333	1.61111111111111	0	30650.8938	3405.65486633333
12851	2001-2002	1	21	46	<60	male	non-hispanic white	never married	5	>=1	More than High school	35.65	>=30	moderate	never	NA	no	yes	yes	no	3.55102040816327	2.97959183673469	0	79576.72727	8841.85858566667
12858	2001-2002	1	21	76	>=60	female	non-hispanic white	married or living with a partner	1.89	>=1	High school	29.2	>=25 to <30	mild	former	NA	no	yes	yes	no	3.49019607843137	2.88235294117647	0	30450.69959	3383.41106566667
12859	2001-2002	2	20	46	<60	male	non-hispanic white	married or living with a partner	1.13	>=1	Less than High school	40.4	>=30	heavy	now	NA	no	yes	yes	no	3.91666666666667	2.86111111111111	0	39196.57594	4355.17510444444
12871	2001-2002	2	27	26	<60	male	others	married or living with a partner	1.76	>=1	High school	27.11	>=25 to <30	mild	never	NA	no	yes	no	no	4.35714285714286	3.0952380952381	0	34837.18276	3870.79808488889
12874	2001-2002	2	24	85	>=60	female	non-hispanic white	widowed/divorced/separated	5	>=1	More than High school	26.8	>=25 to <30	never	never	NA	no	yes	yes	no	4.97674418604651	4.34883720930233	1	22117.80616	2457.53401822222
12880	2001-2002	1	15	77	>=60	male	non-hispanic white	married or living with a partner	2.18	>=1	Less than High school	22.59	<25	mild	never	NA	no	no	yes	yes	0.8	0.67	0	32291.56283	3587.95142522222
12885	2001-2002	1	21	47	<60	female	others	married or living with a partner	3.4	>=1	More than High school	26.92	>=25 to <30	mild	never	no	no	yes	yes	no	4.1304347826087	3.43478260869565	0	71809.63968	7978.84885277778
12890	2001-2002	1	27	58	<60	female	non-hispanic white	widowed/divorced/separated	0.6	<1	Less than High school	25.64	>=25 to <30	former	former	no	no	yes	yes	no	1.98611111111111	1.61111111111111	0	38860.1964	4317.79959955556
12910	2001-2002	2	18	31	<60	female	non-hispanic white	never married	3.16	>=1	More than High school	35.95	>=30	moderate	never	no	no	no	no	no	1.95081967213115	1.68852459016393	0	75204.35437	8356.03937444444
12926	2001-2002	1	14	46	<60	male	non-hispanic black	married or living with a partner	1.65	>=1	More than High school	29.81	>=25 to <30	former	never	NA	no	yes	no	no	2.90384615384615	2.59615384615385	0	21723.59271	2413.73252277778
12930	2001-2002	2	17	41	<60	male	non-hispanic white	never married	5	>=1	High school	37.88	>=30	moderate	now	NA	yes	yes	yes	no	4.47222222222222	3.33333333333333	0	74527.66427	8280.85158522222
12933	2001-2002	2	25	23	<60	female	non-hispanic black	never married	1.89	>=1	More than High school	24.51	<25	mild	never	no	no	yes	no	no	2.41304347826087	2.19565217391304	0	32067.86793	3563.09643622222
12945	2001-2002	2	24	62	>=60	female	non-hispanic white	widowed/divorced/separated	2.01	>=1	High school	31.36	>=30	never	never	NA	no	yes	yes	no	2.01351351351351	1.75675675675676	0	54136.54999	6015.172221
12947	2001-2002	1	28	72	>=60	female	mexican american	widowed/divorced/separated	0.81	<1	Less than High school	24.56	<25	never	never	NA	no	yes	yes	yes	2.83636363636364	2.30909090909091	1	3792.752515	421.416946111111
12962	2001-2002	2	15	67	>=60	male	non-hispanic white	never married	5	>=1	More than High school	27.19	>=25 to <30	mild	never	NA	no	yes	no	yes	5.74074074074074	3.51851851851852	0	49241.92222	5471.32469066667
12963	2001-2002	1	18	60	>=60	male	others	married or living with a partner	3.45	>=1	More than High school	22.82	<25	mild	never	NA	no	yes	no	yes	1.98148148148148	1.61111111111111	0	42917.3729	4768.59698833333
12964	2001-2002	1	19	73	>=60	male	non-hispanic white	married or living with a partner	3.01	>=1	High school	30.17	>=30	mild	former	NA	no	yes	no	yes	4.07317073170732	3.36585365853659	0	32542.28324	3615.80924877778
12965	2001-2002	1	23	60	>=60	male	non-hispanic white	married or living with a partner	5	>=1	High school	33.12	>=30	heavy	now	NA	no	yes	yes	no	4.04347826086957	3.47826086956522	0	40120.63165	4457.84796066667
12975	2001-2002	1	24	53	<60	female	non-hispanic white	married or living with a partner	5	>=1	More than High school	38.85	>=30	mild	never	no	no	yes	no	no	2.6140350877193	2.43859649122807	0	64252.47976	7139.16441722222
12977	2001-2002	2	18	61	>=60	male	non-hispanic black	married or living with a partner	2.51	>=1	High school	23.65	<25	former	now	NA	no	no	no	yes	2.74509803921569	2.33333333333333	0	12830.36354	1425.59594933333
12980	2001-2002	1	18	59	<60	female	non-hispanic white	widowed/divorced/separated	5	>=1	More than High school	23.39	<25	mild	never	no	no	yes	no	no	3.47916666666667	2.58333333333333	0	65378.40266	7264.26696166667
12983	2001-2002	2	17	51	<60	female	non-hispanic white	married or living with a partner	5	>=1	More than High school	27.32	>=25 to <30	moderate	never	no	no	yes	no	no	2.390625	2.078125	0	62172.46004	6908.05111533333
12992	2001-2002	1	23	26	<60	female	non-hispanic white	married or living with a partner	1.42	>=1	High school	24.4	<25	heavy	former	no	no	yes	no	no	2.875	2.41071428571429	0	67459.55136	7495.50570633333
12994	2001-2002	1	16	54	<60	female	non-hispanic black	widowed/divorced/separated	2.26	>=1	High school	30.05	>=30	moderate	former	no	no	yes	yes	no	2.57894736842105	2.30526315789474	0	33843.78249	3760.42027666667
13000	2001-2002	1	15	76	>=60	male	non-hispanic white	married or living with a partner	4.19	>=1	High school	25.74	>=25 to <30	mild	former	NA	no	yes	yes	no	1.65573770491803	1.21311475409836	0	29060.00079	3228.88897655556
13023	2001-2002	1	21	30	<60	female	non-hispanic white	married or living with a partner	2.73	>=1	More than High school	24.28	<25	heavy	now	no	no	no	yes	no	1.02380952380952	0.785714285714286	0	71214.60341	7912.73371211111
13024	2001-2002	1	16	23	<60	female	non-hispanic black	married or living with a partner	3.31	>=1	More than High school	26.63	>=25 to <30	mild	never	no	no	yes	no	no	3.1875	1.96875	0	36774.74544	4086.08282688889
13044	2001-2002	1	14	85	>=60	female	non-hispanic black	widowed/divorced/separated	1.85	>=1	Less than High school	29.99	>=25 to <30	former	former	NA	no	yes	yes	no	1.95652173913043	1.69565217391304	0	15527.51685	1725.27964988889
13048	2001-2002	2	21	83	>=60	female	non-hispanic white	widowed/divorced/separated	1.93	>=1	More than High school	18.02	<25	former	now	NA	yes	yes	yes	no	2.94545454545455	2.38181818181818	0	16580.07271	1842.23030055556
13050	2001-2002	1	17	42	<60	female	non-hispanic white	married or living with a partner	5	>=1	More than High school	18.5	<25	former	never	no	no	no	no	no	1.11392405063291	0.911392405063291	0	72352.37852	8039.15316922222
13066	2001-2002	2	27	66	>=60	female	mexican american	married or living with a partner	1.03	>=1	Less than High school	35.34	>=30	former	never	NA	no	yes	yes	no	3.12727272727273	2.29090909090909	0	6188.388679	687.598742111111
13069	2001-2002	2	25	85	>=60	male	non-hispanic white	widowed/divorced/separated	2.91	>=1	More than High school	24.99	<25	former	former	NA	no	yes	yes	yes	3.88888888888889	2.97222222222222	1	13968.34876	1552.03875077778
13071	2001-2002	1	23	34	<60	male	non-hispanic white	married or living with a partner	1.66	>=1	More than High school	31.87	>=30	never	never	NA	no	yes	no	no	4.63414634146341	3.60975609756098	0	77961.47001	8662.38555688889
13101	2001-2002	2	22	20	<60	male	mexican american	never married	1.81	>=1	High school	19.93	<25	mild	now	NA	no	yes	no	no	1.92105263157895	1.63157894736842	0	28121.50629	3124.61181
13108	2001-2002	2	15	73	>=60	male	mexican american	married or living with a partner	2.1	>=1	Less than High school	22.2	<25	mild	former	NA	no	yes	no	no	3.26315789473684	2.34210526315789	1	3743.92406	415.991562222222
13117	2001-2002	2	17	41	<60	female	mexican american	married or living with a partner	1.73	>=1	Less than High school	27.84	>=25 to <30	mild	never	no	no	no	no	no	2.14	1.7	0	11019.82685	1224.42520588889
13127	2001-2002	2	18	32	<60	female	non-hispanic white	widowed/divorced/separated	2.66	>=1	High school	25.58	>=25 to <30	moderate	never	no	no	yes	no	no	3.30232558139535	2.88372093023256	0	77128.3886	8569.820955
13139	2001-2002	2	27	44	<60	female	non-hispanic white	married or living with a partner	1.73	>=1	More than High school	29.9	>=25 to <30	moderate	former	no	no	no	yes	no	1.8125	1.390625	0	105763.8961	11751.5440057778
13149	2001-2002	1	21	41	<60	female	non-hispanic white	married or living with a partner	3.97	>=1	High school	28.31	>=25 to <30	heavy	now	no	yes	yes	yes	no	1.44318181818182	1.20454545454545	0	90675.59901	10075.0665562222
13158	2001-2002	2	20	36	<60	female	non-hispanic white	married or living with a partner	4.99	>=1	High school	34.51	>=30	never	never	no	no	yes	no	no	1.73493975903614	1.49397590361446	0	80454.51511	8939.39056755556
13166	2001-2002	1	14	45	<60	female	non-hispanic black	married or living with a partner	5	>=1	More than High school	29.29	>=25 to <30	mild	never	no	no	yes	no	no	2.16279069767442	2.03488372093023	0	27747.22358	3083.02484266667
13167	2001-2002	1	20	79	>=60	male	others	married or living with a partner	1.29	>=1	Less than High school	26.37	>=25 to <30	former	former	NA	no	yes	yes	no	2.61290322580645	2.32258064516129	0	22064.79843	2451.64426966667
13171	2001-2002	2	19	81	>=60	female	non-hispanic white	married or living with a partner	2.58	>=1	More than High school	28.69	>=25 to <30	never	never	NA	no	yes	yes	yes	4.8	3.91111111111111	0	24050.90863	2672.32318144444
13175	2001-2002	1	28	30	<60	male	mexican american	married or living with a partner	1.13	>=1	Less than High school	24.23	<25	mild	now	NA	no	no	no	no	1.515625	1.34375	0	17396.43164	1932.93684888889
13182	2001-2002	1	18	35	<60	male	non-hispanic white	married or living with a partner	1.16	>=1	Less than High school	26.48	>=25 to <30	heavy	now	NA	no	yes	no	yes	3.5	2.57142857142857	0	48027.97614	5336.44179322222
13200	2001-2002	2	14	36	<60	male	non-hispanic white	married or living with a partner	2.15	>=1	High school	32.7	>=30	former	never	NA	no	yes	no	no	5.97058823529412	4.20588235294118	0	71781.5141	7975.72378933333
13202	2001-2002	1	25	53	<60	male	non-hispanic white	widowed/divorced/separated	5	>=1	More than High school	25.08	>=25 to <30	mild	never	NA	yes	yes	yes	no	3.29411764705882	2.33333333333333	0	70303.01869	7811.446521
13203	2001-2002	1	23	60	>=60	female	non-hispanic white	married or living with a partner	3.1	>=1	More than High school	18.97	<25	former	now	NA	no	no	no	no	2.11864406779661	1.79661016949153	0	45654.80285	5072.75587255556
13205	2001-2002	1	16	68	>=60	female	non-hispanic white	married or living with a partner	3.73	>=1	More than High school	24.93	<25	heavy	never	NA	no	yes	yes	no	2.2	1.92857142857143	0	61143.08488	6793.676098
13208	2001-2002	1	26	54	<60	female	non-hispanic white	married or living with a partner	3.88	>=1	More than High school	22.11	<25	former	never	no	no	no	yes	no	1.78571428571429	1.62857142857143	0	66280.37816	7364.48646177778
13217	2001-2002	1	19	44	<60	male	mexican american	married or living with a partner	4.78	>=1	More than High school	29.74	>=25 to <30	mild	former	NA	no	yes	no	no	4.61290322580645	3.7741935483871	0	16080.73243	1786.748048
13219	2001-2002	1	14	39	<60	male	non-hispanic black	married or living with a partner	3.3	>=1	More than High school	32.53	>=30	heavy	never	NA	no	yes	yes	no	5.21621621621622	4.21621621621622	0	26372.90741	2930.32304544444
13225	2001-2002	1	15	68	>=60	female	mexican american	married or living with a partner	1.88	>=1	More than High school	24.72	<25	moderate	never	NA	no	yes	no	no	3.125	2.35714285714286	0	4544.123438	504.902604222222
13229	2001-2002	2	19	22	<60	male	others	never married	3.39	>=1	High school	22.62	<25	never	never	NA	no	yes	no	no	4.27906976744186	3.76744186046512	0	90649.7161	10072.19068
13230	2001-2002	1	22	20	<60	male	mexican american	never married	1.94	>=1	High school	24.37	<25	mild	never	NA	no	no	no	no	2.62222222222222	2.17777777777778	0	22990.65291	2554.51698977778
13235	2001-2002	2	23	52	<60	male	non-hispanic white	married or living with a partner	5	>=1	Less than High school	27.61	>=25 to <30	heavy	former	NA	yes	yes	yes	no	2.61904761904762	2.28571428571429	0	74390.74049	8265.63783188889
13244	2001-2002	1	15	49	<60	male	others	married or living with a partner	2.27	>=1	More than High school	21.3	<25	moderate	now	NA	no	no	no	yes	1.79661016949153	1.5593220338983	0	83907.43562	9323.04840266667
13247	2001-2002	2	20	80	>=60	male	mexican american	married or living with a partner	2.35	>=1	High school	22.69	<25	former	former	NA	no	yes	no	no	1.80821917808219	1.54794520547945	0	8642.996281	960.332920111111
13254	2001-2002	2	26	62	>=60	female	non-hispanic black	married or living with a partner	5	>=1	More than High school	28.83	>=25 to <30	former	never	NA	no	yes	yes	no	2.67857142857143	2.35714285714286	0	10427.76879	1158.64097622222
13258	2001-2002	2	14	48	<60	male	non-hispanic white	widowed/divorced/separated	1.3	>=1	Less than High school	38.82	>=30	former	now	NA	no	yes	no	no	2.93617021276596	1.57446808510638	0	36109.52739	4012.16970988889
13274	2001-2002	2	27	42	<60	female	mexican american	never married	0.59	<1	Less than High school	22.86	<25	never	never	no	no	no	no	no	2.01785714285714	1.73214285714286	0	17256.03591	1917.33732333333
13280	2001-2002	2	18	35	<60	male	non-hispanic white	never married	2.26	>=1	High school	22.22	<25	moderate	never	NA	no	yes	yes	no	3.72222222222222	3.53703703703704	0	71853.86636	7983.76292844444
13282	2001-2002	2	14	85	>=60	male	non-hispanic white	widowed/divorced/separated	2.22	>=1	Less than High school	19.99	<25	mild	never	NA	yes	no	no	no	1.22077922077922	1.05194805194805	0	8918.743738	990.971526444444
13283	2001-2002	2	19	43	<60	male	mexican american	married or living with a partner	2.11	>=1	More than High school	30.16	>=30	never	never	NA	no	yes	no	no	4.64705882352941	3.79411764705882	0	18626.82826	2069.64758455556
13286	2001-2002	2	19	40	<60	female	non-hispanic white	married or living with a partner	4.45	>=1	More than High school	21.69	<25	former	never	no	no	yes	no	no	2.3125	1.95833333333333	0	98275.50734	10919.50082
13289	2001-2002	2	21	38	<60	female	non-hispanic white	married or living with a partner	3.31	>=1	More than High school	26.19	>=25 to <30	former	former	no	no	yes	no	no	4.58	4.1	0	59632.54056	6625.83784011111
13292	2001-2002	2	26	38	<60	female	non-hispanic black	widowed/divorced/separated	4.61	>=1	Less than High school	32	>=30	mild	never	no	no	no	no	no	2.35593220338983	2.01694915254237	0	24822.30678	2758.034087
13293	2001-2002	1	26	32	<60	male	non-hispanic white	widowed/divorced/separated	1.91	>=1	High school	26.58	>=25 to <30	mild	never	NA	no	no	no	no	2.13559322033898	1.84745762711864	0	88542.08844	9838.00982655556
13296	2001-2002	1	15	30	<60	female	mexican american	married or living with a partner	5	>=1	More than High school	21.79	<25	moderate	never	no	no	yes	no	no	1.24271844660194	1.11650485436893	0	23531.56254	2614.61806
13306	2001-2002	1	15	62	>=60	female	mexican american	widowed/divorced/separated	3.33	>=1	Less than High school	27.69	>=25 to <30	never	former	NA	no	yes	no	no	3.44642857142857	2.75	0	5308.504625	589.833847222222
13310	2001-2002	2	26	24	<60	male	non-hispanic white	never married	5	>=1	More than High school	23.11	<25	mild	never	NA	no	no	no	no	2.72340425531915	2.51063829787234	0	61767.72211	6863.08023388889
13313	2001-2002	1	22	65	>=60	female	mexican american	widowed/divorced/separated	0.86	<1	More than High school	37.79	>=30	mild	former	NA	no	yes	no	no	2.69811320754717	1.9811320754717	0	4507.774456	500.863828444444
13317	2001-2002	2	16	45	<60	male	non-hispanic black	married or living with a partner	3.54	>=1	More than High school	25.22	>=25 to <30	mild	never	NA	no	yes	no	no	3.421875	2.765625	0	31677.73153	3519.74794766667
13318	2001-2002	1	27	20	<60	female	non-hispanic white	married or living with a partner	0.68	<1	High school	22.13	<25	never	never	no	no	no	no	no	2.09090909090909	1.74545454545455	0	176974.4008	19663.8223102222
13327	2001-2002	2	25	46	<60	male	mexican american	widowed/divorced/separated	2.83	>=1	More than High school	25.15	>=25 to <30	former	now	NA	no	yes	no	yes	3.74358974358974	3.05128205128205	0	9819.727202	1091.08080022222
13340	2001-2002	2	26	44	<60	female	non-hispanic black	never married	2.73	>=1	High school	33.24	>=30	mild	now	no	no	yes	no	no	4	3.44736842105263	0	21919.54583	2435.50509233333
13344	2001-2002	2	14	45	<60	male	non-hispanic white	married or living with a partner	3.33	>=1	More than High school	31.36	>=30	mild	former	NA	no	yes	yes	no	5.275	4.525	0	93486.56703	10387.3963371111
13348	2001-2002	2	19	29	<60	male	non-hispanic white	married or living with a partner	1.21	>=1	More than High school	25.6	>=25 to <30	former	never	NA	no	yes	no	no	3	2.70588235294118	0	90649.7161	10072.19068
13356	2001-2002	2	14	47	<60	female	non-hispanic white	widowed/divorced/separated	1.24	>=1	High school	38.28	>=30	mild	never	no	no	yes	yes	no	2.69090909090909	2.18181818181818	0	40722.95976	4524.77330622222
13362	2001-2002	2	16	29	<60	male	non-hispanic white	married or living with a partner	1.69	>=1	High school	22.43	<25	heavy	former	NA	no	no	no	no	2.25531914893617	1.80851063829787	0	99036.33544	11004.0372706667
13363	2001-2002	1	26	66	>=60	male	non-hispanic white	married or living with a partner	1.4	>=1	Less than High school	21.45	<25	mild	now	NA	no	yes	no	no	5.37254901960784	4.49019607843137	0	52184.98892	5798.33210222222
13366	2001-2002	1	22	70	>=60	male	non-hispanic white	married or living with a partner	5	>=1	More than High school	28.82	>=25 to <30	mild	former	NA	yes	yes	yes	no	3.625	2.09375	1	30947.52064	3438.61340455556
13370	2001-2002	1	14	83	>=60	female	non-hispanic white	widowed/divorced/separated	3.35	>=1	High school	38.14	>=30	mild	never	NA	no	yes	yes	yes	4.4390243902439	3.41463414634146	1	22622.93907	2513.65989666667
13372	2001-2002	2	25	24	<60	female	mexican american	married or living with a partner	0.79	<1	Less than High school	25.87	>=25 to <30	never	never	no	no	yes	no	no	3.74358974358974	2.69230769230769	1	18340.59103	2037.84344777778
13383	2001-2002	1	15	51	<60	male	mexican american	widowed/divorced/separated	0.59	<1	Less than High school	25.2	>=25 to <30	heavy	now	NA	no	no	no	no	2.90196078431373	2.41176470588235	0	12543.39581	1393.710646
13388	2001-2002	2	18	31	<60	male	non-hispanic black	married or living with a partner	5	>=1	High school	28.76	>=25 to <30	mild	never	NA	no	yes	yes	no	3.22222222222222	2.48888888888889	0	31055.92454	3450.65828222222
13400	2001-2002	2	26	38	<60	male	non-hispanic white	married or living with a partner	1.89	>=1	High school	29.28	>=25 to <30	former	now	NA	yes	yes	no	no	3.975	3.325	0	70679.33572	7853.25952444444
13406	2001-2002	2	16	85	>=60	male	non-hispanic white	married or living with a partner	5	>=1	More than High school	24.14	<25	heavy	former	NA	no	no	yes	no	0.56	0.46	0	22022.70585	2446.96731633333
13408	2001-2002	2	27	25	<60	male	mexican american	never married	2.26	>=1	More than High school	21.48	<25	moderate	never	NA	no	no	no	no	1.85416666666667	1.33333333333333	0	20824.39341	2313.82148977778
13426	2001-2002	1	27	50	<60	male	non-hispanic white	widowed/divorced/separated	1.37	>=1	Less than High school	27.8	>=25 to <30	moderate	now	NA	no	no	yes	no	2.58181818181818	2.18181818181818	0	24472.33125	2719.14791688889
13428	2001-2002	1	15	48	<60	male	non-hispanic black	married or living with a partner	4.19	>=1	More than High school	21.55	<25	mild	now	NA	no	no	no	no	2.91304347826087	2.69565217391304	0	24268.15543	2696.46171477778
13433	2001-2002	2	18	43	<60	female	non-hispanic black	married or living with a partner	5	>=1	More than High school	34.94	>=30	never	never	no	no	yes	no	no	4.09302325581395	3.44186046511628	0	27603.57215	3067.06357166667
13438	2001-2002	1	21	47	<60	male	non-hispanic white	married or living with a partner	3.4	>=1	High school	36.03	>=30	moderate	former	NA	no	yes	no	no	3.21052631578947	2.76315789473684	0	76185.73821	8465.08202377778
13442	2001-2002	1	22	32	<60	male	non-hispanic white	never married	1.64	>=1	High school	28.5	>=25 to <30	heavy	former	NA	no	yes	no	no	3.97872340425532	3.4468085106383	0	75048.88851	8338.76538977778
13446	2001-2002	1	16	25	<60	male	non-hispanic white	never married	5	>=1	More than High school	29.09	>=25 to <30	mild	never	NA	no	no	no	no	2.47916666666667	2.1875	0	99036.33544	11004.0372706667
13468	2001-2002	1	15	25	<60	male	mexican american	never married	1.35	>=1	Less than High school	23.02	<25	heavy	never	NA	no	yes	no	no	3.33333333333333	2.57777777777778	0	21514.2891	2390.47656644444
13471	2001-2002	2	19	76	>=60	female	non-hispanic white	married or living with a partner	1.81	>=1	More than High school	28.94	>=25 to <30	former	never	NA	no	yes	yes	yes	2.82758620689655	1.94827586206897	1	51856.22161	5761.80240077778
13476	2001-2002	1	16	45	<60	male	non-hispanic white	married or living with a partner	5	>=1	High school	29.09	>=25 to <30	moderate	never	NA	no	yes	no	no	3.94871794871795	2.66666666666667	0	92019.93809	10224.4375654444
13478	2001-2002	2	15	66	>=60	male	non-hispanic black	married or living with a partner	1.3	>=1	High school	26.95	>=25 to <30	former	former	NA	no	yes	yes	yes	6.20588235294118	4.67647058823529	1	12102.97069	1344.77452077778
13490	2001-2002	1	28	71	>=60	male	non-hispanic black	married or living with a partner	5	>=1	More than High school	25.84	>=25 to <30	former	never	NA	yes	yes	yes	no	1.52542372881356	1.35593220338983	0	10200.20318	1133.35590866667
13493	2001-2002	2	27	43	<60	male	non-hispanic white	widowed/divorced/separated	5	>=1	More than High school	31.5	>=30	moderate	now	NA	no	yes	no	no	5.73333333333333	5.06666666666667	0	95999.69966	10666.6332955556
13496	2001-2002	1	22	24	<60	male	mexican american	never married	1.94	>=1	Less than High school	21.18	<25	moderate	now	NA	no	no	no	no	2.16666666666667	1.75	0	22990.65291	2554.51698977778
13505	2001-2002	2	25	63	>=60	male	mexican american	married or living with a partner	1.06	>=1	Less than High school	27.75	>=25 to <30	moderate	former	NA	no	yes	no	no	5.83333333333333	4.55555555555556	0	1881.452434	209.050270444444
13507	2001-2002	1	23	57	<60	male	non-hispanic white	married or living with a partner	5	>=1	More than High school	29.74	>=25 to <30	moderate	never	NA	yes	yes	yes	no	2.93617021276596	2.57446808510638	0	61032.79095	6781.42121611111
13513	2001-2002	2	17	40	<60	female	mexican american	married or living with a partner	1.66	>=1	High school	25.09	>=25 to <30	heavy	now	no	no	yes	no	no	2.70833333333333	2.04166666666667	0	11019.82685	1224.42520588889
13517	2001-2002	2	18	52	<60	female	non-hispanic white	married or living with a partner	4.19	>=1	More than High school	30.79	>=30	mild	now	no	no	no	no	no	2.2	2.05	0	79827.24402	8869.69377944445
13525	2001-2002	2	15	70	>=60	male	non-hispanic white	married or living with a partner	5	>=1	More than High school	28.34	>=25 to <30	mild	former	NA	no	no	no	no	2.32758620689655	2.08620689655172	0	30176.59006	3352.954451
13526	2001-2002	2	14	81	>=60	female	non-hispanic white	widowed/divorced/separated	1.75	>=1	Less than High school	24.63	<25	mild	former	NA	no	yes	no	no	4.56862745098039	3.86274509803922	1	19143.46292	2127.05143577778
13528	2001-2002	1	17	59	<60	female	non-hispanic white	widowed/divorced/separated	5	>=1	More than High school	22.81	<25	moderate	former	no	no	yes	no	no	2.73972602739726	2.45205479452055	0	59303.70056	6589.30006266667
13539	2001-2002	2	26	62	>=60	male	others	married or living with a partner	5	>=1	More than High school	22.17	<25	mild	never	NA	no	yes	no	no	3.13559322033898	2.86440677966102	0	35630.72149	3958.96905422222
13541	2001-2002	2	18	26	<60	female	non-hispanic black	never married	0	<1	High school	34.19	>=30	never	never	no	no	yes	no	no	2.02272727272727	1.79545454545455	0	32519.3631	3613.26256655556
13551	2001-2002	1	26	39	<60	male	non-hispanic black	married or living with a partner	0.68	<1	More than High school	30.98	>=30	mild	never	NA	no	yes	no	no	3.35135135135135	2.59459459459459	0	29352.71546	3261.41282833333
13553	2001-2002	2	15	50	<60	female	non-hispanic white	married or living with a partner	5	>=1	More than High school	23.61	<25	mild	never	no	no	yes	no	no	2.89285714285714	2.64285714285714	0	74083.85007	8231.53889611111
13564	2001-2002	1	28	53	<60	male	mexican american	married or living with a partner	0.96	<1	More than High school	28.26	>=25 to <30	mild	never	NA	no	yes	no	no	2.38805970149254	2.07462686567164	0	9856.179699	1095.13107766667
13570	2001-2002	1	18	38	<60	female	non-hispanic white	married or living with a partner	5	>=1	More than High school	24.08	<25	mild	never	no	no	no	no	no	2.51851851851852	2.27777777777778	0	77815.70055	8646.18894988889
13575	2001-2002	2	17	35	<60	female	mexican american	married or living with a partner	1.48	>=1	Less than High school	33.38	>=30	never	never	no	no	no	yes	yes	2.74509803921569	2.33333333333333	0	17371.9034	1930.21148911111
13587	2001-2002	2	26	81	>=60	male	non-hispanic black	never married	3.63	>=1	Less than High school	32.73	>=30	former	former	NA	no	yes	yes	no	6.36	4.88	1	7897.546022	877.505113555556
13601	2001-2002	1	20	49	<60	male	non-hispanic black	never married	0.14	<1	Less than High school	33.52	>=30	former	now	NA	yes	yes	yes	yes	5.88888888888889	4.88888888888889	0	14270.44291	1585.60476766667
13604	2001-2002	1	21	67	>=60	female	non-hispanic white	married or living with a partner	1.89	>=1	Less than High school	26.02	>=25 to <30	mild	never	NA	no	yes	no	no	2.075	1.95	0	40704.25564	4522.69507077778
13611	2001-2002	1	16	42	<60	female	non-hispanic white	married or living with a partner	0.41	<1	More than High school	47.54	>=30	former	now	no	no	yes	yes	yes	4.75	3.94444444444444	0	40299.54949	4477.72772111111
13620	2001-2002	1	23	73	>=60	female	non-hispanic white	married or living with a partner	1.72	>=1	Less than High school	28.38	>=25 to <30	mild	never	NA	no	yes	yes	no	2.83050847457627	2.20338983050847	0	37646.32238	4182.92470877778
13626	2001-2002	2	17	74	>=60	male	non-hispanic white	married or living with a partner	3.35	>=1	More than High school	26.26	>=25 to <30	mild	former	NA	no	yes	no	no	2.6	2.06153846153846	0	9972.727008	1108.08077866667
13627	2001-2002	2	23	32	<60	male	non-hispanic white	never married	0.06	<1	High school	21.27	<25	former	now	NA	no	yes	no	no	4.80555555555556	4.41666666666667	0	40138.8676	4459.87417766667
13629	2001-2002	2	16	64	>=60	female	non-hispanic white	widowed/divorced/separated	5	>=1	More than High school	28.56	>=25 to <30	mild	never	NA	no	yes	yes	no	2.265625	2.03125	0	76128.02521	8458.66946722222
13637	2001-2002	2	21	56	<60	female	non-hispanic white	married or living with a partner	5	>=1	More than High school	20.33	<25	former	former	no	no	yes	no	no	1.68	1.44	0	59206.35275	6578.48363877778
13654	2001-2002	2	17	45	<60	male	mexican american	married or living with a partner	1.61	>=1	Less than High school	25.86	>=25 to <30	former	former	NA	no	yes	yes	no	4.57894736842105	3.3421052631579	0	10781.92812	1197.99201311111
13655	2001-2002	2	20	49	<60	male	non-hispanic black	married or living with a partner	0.75	<1	High school	24.74	<25	moderate	now	NA	no	yes	no	no	2.56410256410256	2.17948717948718	0	26926.90322	2991.87813533333
13660	2001-2002	1	22	81	>=60	female	non-hispanic white	widowed/divorced/separated	3.21	>=1	More than High school	26.31	>=25 to <30	moderate	former	NA	no	yes	yes	no	1.09174311926605	0.862385321100917	0	21180.92897	2353.43655244444
13669	2001-2002	1	21	27	<60	male	non-hispanic white	never married	3.96	>=1	More than High school	26.06	>=25 to <30	heavy	never	NA	no	yes	no	no	4.71428571428571	4	0	62655.81645	6961.75738333333
13672	2001-2002	1	21	58	<60	male	non-hispanic white	married or living with a partner	1.21	>=1	More than High school	32.53	>=30	mild	former	NA	no	yes	no	no	2.66666666666667	2.47368421052632	0	25774.33802	2863.81533522222
13673	2001-2002	2	17	75	>=60	male	mexican american	married or living with a partner	4.77	>=1	More than High school	24	<25	mild	former	NA	yes	no	no	yes	3.13636363636364	2.70454545454545	0	4219.678215	468.853135
13677	2001-2002	1	19	48	<60	male	non-hispanic white	married or living with a partner	2.76	>=1	High school	25.95	>=25 to <30	heavy	former	NA	no	yes	no	no	4	3.2	0	97707.20164	10856.3557377778
13682	2001-2002	1	26	58	<60	female	non-hispanic white	married or living with a partner	1.16	>=1	High school	30.53	>=30	mild	never	no	no	yes	yes	no	3.39583333333333	2.66666666666667	0	66280.37816	7364.48646177778
13684	2001-2002	1	22	60	>=60	female	non-hispanic white	married or living with a partner	5	>=1	More than High school	23.04	<25	mild	never	NA	no	yes	no	no	2.18032786885246	1.75409836065574	0	47459.05266	5273.22807366667
13685	2001-2002	1	19	35	<60	male	non-hispanic white	married or living with a partner	3.74	>=1	More than High school	23.86	<25	mild	never	NA	no	no	no	no	1.78571428571429	1.5	0	90119.74232	10013.3047016667
13691	2001-2002	2	28	44	<60	female	others	married or living with a partner	1.13	>=1	More than High school	26.95	>=25 to <30	former	never	no	no	yes	no	no	3.61538461538462	2.5	1	55767.79975	6196.422194
13692	2001-2002	2	15	65	>=60	male	non-hispanic black	married or living with a partner	2.33	>=1	More than High school	31.62	>=30	mild	former	NA	no	no	yes	yes	1.87301587301587	1.55555555555556	0	11270.95166	1252.32796244444
13693	2001-2002	2	17	43	<60	female	mexican american	never married	5	>=1	More than High school	44.14	>=30	heavy	never	no	no	yes	no	no	3.51282051282051	2.74358974358974	0	11172.04311	1241.33812288889
13712	2001-2002	1	21	68	>=60	male	non-hispanic white	married or living with a partner	1.89	>=1	Less than High school	36.84	>=30	mild	former	NA	yes	yes	no	yes	4.25641025641026	3.61538461538462	0	35719.20641	3968.80071233333
13715	2001-2002	1	16	60	>=60	female	non-hispanic black	married or living with a partner	0.68	<1	Less than High school	32.85	>=30	former	former	NA	yes	yes	yes	yes	2.66176470588235	2.42647058823529	1	19671.82998	2185.75888633333
13716	2001-2002	1	23	52	<60	female	non-hispanic white	married or living with a partner	4.31	>=1	Less than High school	31	>=30	mild	never	no	no	yes	yes	no	1.78481012658228	1.26582278481013	0	58958.06917	6550.89657444444
13724	2001-2002	1	22	64	>=60	male	mexican american	married or living with a partner	1.74	>=1	Less than High school	26.19	>=25 to <30	mild	former	NA	no	yes	no	yes	4.11111111111111	3.55555555555556	0	7705.821204	856.202356
13739	2001-2002	2	21	55	<60	male	non-hispanic white	married or living with a partner	5	>=1	More than High school	19.71	<25	former	never	NA	no	no	no	no	1.79245283018868	1.50943396226415	0	59530.22201	6614.46911188889
13752	2001-2002	1	16	46	<60	female	non-hispanic black	married or living with a partner	4.19	>=1	More than High school	24.49	<25	mild	never	no	no	yes	no	no	2.91803278688525	2.75409836065574	0	33843.78249	3760.42027666667
13759	2001-2002	2	19	36	<60	male	others	married or living with a partner	2.08	>=1	More than High school	21.92	<25	never	never	NA	no	no	no	no	2.0188679245283	1.77358490566038	0	35255.96412	3917.32934711111
13762	2001-2002	2	25	33	<60	male	mexican american	married or living with a partner	0.85	<1	More than High school	29.72	>=25 to <30	heavy	never	NA	no	yes	no	no	3.5	2.86842105263158	0	18167.3008	2018.58897755556
13769	2001-2002	1	14	42	<60	female	non-hispanic black	married or living with a partner	1.18	>=1	High school	31.52	>=30	moderate	now	no	no	no	yes	no	1.73584905660377	1.54716981132075	0	24286.2553	2698.47281088889
13770	2001-2002	2	25	61	>=60	male	non-hispanic black	widowed/divorced/separated	0.74	<1	High school	28.24	>=25 to <30	heavy	former	NA	yes	yes	yes	yes	5.72727272727273	5.27272727272727	0	9005.516355	1000.61292833333
13782	2001-2002	2	18	75	>=60	female	non-hispanic white	widowed/divorced/separated	5	>=1	More than High school	27.15	>=25 to <30	mild	never	NA	no	yes	yes	no	3.16666666666667	2.8	0	39710.04013	4412.22668066667
13787	2001-2002	1	16	67	>=60	male	non-hispanic black	widowed/divorced/separated	4.02	>=1	More than High school	22.32	<25	mild	now	NA	no	no	no	no	0.762376237623762	0.663366336633663	0	12699.52942	1411.05882422222
13788	2001-2002	2	22	22	<60	male	non-hispanic white	never married	3.59	>=1	More than High school	40.16	>=30	moderate	never	NA	no	yes	yes	no	4.2051282051282	2.94871794871795	0	96594.45669	10732.71741
13804	2001-2002	2	22	84	>=60	male	non-hispanic white	married or living with a partner	2.35	>=1	Less than High school	24.49	<25	former	former	NA	yes	yes	yes	no	1.546875	1.25	0	23782.5384	2642.50426633333
13809	2001-2002	1	26	59	<60	male	non-hispanic white	married or living with a partner	4.31	>=1	High school	28.77	>=25 to <30	mild	now	NA	yes	yes	no	no	10.1388888888889	8.77777777777778	0	68612.77041	7623.64115666667
13812	2001-2002	2	14	23	<60	female	non-hispanic white	married or living with a partner	1.13	>=1	More than High school	23.08	<25	moderate	never	no	no	yes	no	no	2.79245283018868	2.32075471698113	0	76558.61954	8506.51328266667
13813	2001-2002	2	24	20	<60	female	non-hispanic white	married or living with a partner	1.68	>=1	More than High school	22.82	<25	moderate	now	no	no	yes	no	no	1.46938775510204	1.20408163265306	0	75860.53777	8428.94864111111
13822	2001-2002	1	20	51	<60	male	non-hispanic white	widowed/divorced/separated	3.45	>=1	More than High school	23.56	<25	mild	never	NA	no	yes	no	no	3.20634920634921	2.87301587301587	0	46865.584	5207.28711133333
13826	2001-2002	2	26	58	<60	female	non-hispanic white	married or living with a partner	3.45	>=1	More than High school	34.66	>=30	mild	former	no	no	yes	yes	no	1.98837209302326	1.88372093023256	0	53004.19953	5889.35550355556
13834	2001-2002	1	16	55	<60	male	non-hispanic black	married or living with a partner	4.66	>=1	High school	25.64	>=25 to <30	never	never	NA	no	no	no	no	3.41860465116279	2.95348837209302	0	25442.32853	2826.92539244444
13835	2001-2002	2	22	72	>=60	female	non-hispanic white	married or living with a partner	5	>=1	More than High school	27.45	>=25 to <30	never	never	NA	no	yes	no	no	2.140625	1.515625	1	57232.17258	6359.13028655556
13855	2001-2002	1	15	51	<60	female	mexican american	married or living with a partner	0.94	<1	Less than High school	34.78	>=30	never	never	no	no	yes	no	yes	3.02173913043478	2.45652173913043	0	11959.73526	1328.85947322222
13862	2001-2002	2	26	43	<60	male	non-hispanic white	never married	5	>=1	More than High school	23.1	<25	mild	never	NA	no	yes	no	no	2.27868852459016	1.98360655737705	0	79379.5969	8819.95521077778
13863	2001-2002	1	23	35	<60	female	non-hispanic white	married or living with a partner	1.66	>=1	More than High school	48.1	>=30	mild	never	no	no	yes	no	no	2.85294117647059	2.08823529411765	0	69119.45631	7679.93959
13866	2001-2002	2	27	53	<60	male	others	never married	0.7	<1	Less than High school	29.2	>=25 to <30	former	former	NA	no	yes	no	yes	7.30434782608696	5	0	27491.09567	3054.566186
13870	2001-2002	1	16	45	<60	male	non-hispanic black	married or living with a partner	4.19	>=1	More than High school	24.65	<25	mild	never	NA	no	no	no	no	2	1.83606557377049	0	25600.31446	2844.479384
13880	2001-2002	1	15	20	<60	female	mexican american	never married	1.25	>=1	More than High school	19.9	<25	mild	never	no	no	no	no	no	1.40540540540541	1.28378378378378	0	19434.26586	2159.36287344444
13885	2001-2002	1	18	36	<60	female	non-hispanic black	married or living with a partner	5	>=1	More than High school	35.84	>=30	never	never	no	no	no	no	no	2.28070175438596	2.05263157894737	0	33678.95576	3742.10619511111
13891	2001-2002	2	24	61	>=60	male	mexican american	married or living with a partner	3.01	>=1	More than High school	28.77	>=25 to <30	former	former	NA	no	yes	no	no	5.21621621621622	4.08108108108108	0	4678.253989	519.805998777778
13897	2001-2002	2	22	36	<60	male	mexican american	widowed/divorced/separated	1.58	>=1	Less than High school	26.2	>=25 to <30	heavy	former	NA	no	yes	no	no	3.475	2.55	0	26301.78952	2922.42105766667
13899	2001-2002	1	19	24	<60	male	mexican american	never married	1.84	>=1	More than High school	30.78	>=30	mild	never	NA	no	yes	no	no	4.51724137931035	3.31034482758621	0	30964.64694	3440.51632633333
13908	2001-2002	2	27	24	<60	female	non-hispanic white	never married	5	>=1	More than High school	22.67	<25	mild	never	no	no	yes	no	no	1.77777777777778	1.46666666666667	0	84708.48684	9412.05409344445
13912	2001-2002	2	14	52	<60	female	non-hispanic black	widowed/divorced/separated	3.95	>=1	More than High school	55.4	>=30	never	now	no	no	yes	no	no	3.63157894736842	2.60526315789474	0	31201.64923	3466.84991422222
13922	2001-2002	2	26	53	<60	female	others	married or living with a partner	2.1	>=1	High school	37.47	>=30	former	now	no	no	yes	yes	yes	2.9054054054054	2.58108108108108	0	52360.05656	5817.78406177778
13926	2001-2002	2	18	23	<60	female	non-hispanic white	never married	1.13	>=1	More than High school	29.44	>=25 to <30	heavy	never	no	no	yes	no	no	2.96875	1.8125	0	75668.83772	8407.648636
13927	2001-2002	2	22	52	<60	female	non-hispanic white	married or living with a partner	2.68	>=1	More than High school	20.64	<25	mild	former	no	no	yes	yes	no	1.74025974025974	1.58441558441558	0	95952.13921	10661.3488013333
13928	2001-2002	2	19	26	<60	male	non-hispanic white	married or living with a partner	1.37	>=1	More than High school	41.14	>=30	never	never	NA	no	yes	yes	no	6.1	4.73333333333333	0	91578.69806	10175.4108956667
13945	2001-2002	1	14	83	>=60	male	non-hispanic white	married or living with a partner	2.51	>=1	More than High school	24.07	<25	former	former	NA	no	yes	yes	yes	3.47619047619048	2.52380952380952	0	15541.67931	1726.85325655556
13951	2001-2002	1	22	65	>=60	male	non-hispanic white	married or living with a partner	5	>=1	More than High school	31.29	>=30	mild	former	NA	no	yes	yes	no	5.16666666666667	4	0	38229.97291	4247.77476766667
13966	2001-2002	2	18	41	<60	female	non-hispanic white	married or living with a partner	2.12	>=1	More than High school	20.88	<25	never	never	no	no	yes	no	no	4.5	3.42857142857143	0	35614.51143	3957.167937
13967	2001-2002	1	14	81	>=60	male	non-hispanic white	married or living with a partner	1.8	>=1	More than High school	24.55	<25	mild	former	NA	no	yes	yes	no	2.91489361702128	2.5531914893617	0	15722.44423	1746.93824822222
13982	2001-2002	1	22	62	>=60	male	non-hispanic white	widowed/divorced/separated	2.21	>=1	High school	21.52	<25	heavy	now	NA	no	yes	yes	no	1.70666666666667	1.56	0	37946.26969	4216.25218755556
13984	2001-2002	2	27	73	>=60	female	non-hispanic white	widowed/divorced/separated	1.71	>=1	High school	29.12	>=25 to <30	never	never	NA	no	yes	yes	no	2.95652173913043	2.26086956521739	0	39731.92469	4414.65829833333
13986	2001-2002	2	19	23	<60	female	non-hispanic white	never married	0.94	<1	More than High school	41.61	>=30	never	never	no	no	no	no	no	1.94545454545455	1.70909090909091	0	80501.57696	8944.61966244445
13989	2001-2002	2	17	27	<60	female	mexican american	married or living with a partner	5	>=1	High school	33.5	>=30	heavy	never	no	no	yes	no	no	3.24489795918367	2.73469387755102	0	19118.05271	2124.22807866667
13994	2001-2002	1	24	24	<60	female	non-hispanic white	never married	3.63	>=1	High school	21.86	<25	mild	never	no	no	no	no	no	1.13888888888889	1.02777777777778	0	65763.66103	7307.07344733333
14000	2001-2002	2	24	40	<60	male	non-hispanic white	married or living with a partner	3.79	>=1	High school	26.09	>=25 to <30	moderate	former	NA	no	no	no	no	1.82978723404255	1.40425531914894	0	94040.36137	10448.9290406667
14006	2001-2002	2	19	21	<60	male	others	never married	3.39	>=1	High school	26.66	>=25 to <30	mild	never	NA	no	yes	no	no	3.77777777777778	3.33333333333333	0	90649.7161	10072.19068
14009	2001-2002	2	25	41	<60	male	mexican american	married or living with a partner	4.1	>=1	High school	33.46	>=30	never	never	NA	no	yes	no	no	4.6578947368421	4.18421052631579	0	9916.351503	1101.81683366667
14011	2001-2002	2	21	51	<60	male	non-hispanic black	married or living with a partner	2.56	>=1	More than High school	24.93	<25	mild	never	NA	no	no	no	no	2.91836734693878	2.61224489795918	0	19068.85046	2118.76116211111
14040	2001-2002	2	17	45	<60	male	mexican american	married or living with a partner	1.73	>=1	More than High school	29.4	>=25 to <30	never	never	NA	no	yes	no	no	3.75555555555556	3.28888888888889	0	11464.11292	1273.790324
14044	2001-2002	2	26	55	<60	female	non-hispanic black	married or living with a partner	2.68	>=1	More than High school	28.06	>=25 to <30	mild	never	no	no	yes	yes	no	2.84313725490196	2.54901960784314	0	20437.16468	2270.79607588889
14045	2001-2002	2	17	54	<60	female	non-hispanic white	married or living with a partner	5	>=1	More than High school	37.95	>=30	never	never	no	no	yes	yes	no	3.675	2.875	0	60621.51436	6735.72381766667
14046	2001-2002	1	19	47	<60	female	non-hispanic white	married or living with a partner	5	>=1	More than High school	33.62	>=30	mild	never	no	no	yes	yes	no	2.57627118644068	1.93220338983051	0	96519.58544	10724.3983817778
14060	2001-2002	2	19	26	<60	male	non-hispanic white	married or living with a partner	2.39	>=1	More than High school	31.96	>=30	never	never	NA	no	yes	no	no	3.69767441860465	3.13953488372093	0	91578.69806	10175.4108956667
14069	2001-2002	1	19	61	>=60	male	non-hispanic white	married or living with a partner	1.75	>=1	Less than High school	32.19	>=30	moderate	now	NA	no	yes	no	yes	2.52777777777778	2.08333333333333	1	52191.21867	5799.02429677778
14073	2001-2002	2	20	62	>=60	male	non-hispanic white	married or living with a partner	5	>=1	High school	27.03	>=25 to <30	moderate	former	NA	no	yes	yes	no	5	3.10344827586207	0	56917.58096	6324.17566177778
14076	2001-2002	2	17	75	>=60	female	non-hispanic white	married or living with a partner	5	>=1	More than High school	30.96	>=30	mild	never	NA	no	yes	yes	no	2.21621621621622	1.83783783783784	0	30144.60725	3349.40080577778
14088	2001-2002	1	23	50	<60	male	non-hispanic white	married or living with a partner	3.08	>=1	More than High school	26.76	>=25 to <30	heavy	now	NA	no	yes	yes	no	3.39285714285714	2.75	0	58817.19443	6535.24382577778
14096	2001-2002	2	27	67	>=60	female	mexican american	married or living with a partner	1.55	>=1	Less than High school	37.35	>=30	mild	never	NA	no	yes	no	no	5.46875	4.625	0	6188.388679	687.598742111111
14104	2001-2002	1	24	60	>=60	female	non-hispanic black	married or living with a partner	4.91	>=1	Less than High school	27.54	>=25 to <30	mild	never	NA	no	yes	yes	no	2.6	2.35384615384615	0	14708.7927	1634.31030011111
14112	2001-2002	1	23	57	<60	male	non-hispanic white	never married	0.93	<1	High school	29.83	>=25 to <30	never	never	NA	no	yes	yes	no	5.21428571428571	4.17857142857143	0	22326.18081	2480.68675655556
14123	2001-2002	1	19	39	<60	male	non-hispanic white	married or living with a partner	3.08	>=1	More than High school	26.97	>=25 to <30	heavy	now	NA	no	no	no	no	2.29411764705882	2.13725490196078	0	87200.69626	9688.966251
14124	2001-2002	2	15	24	<60	female	non-hispanic black	married or living with a partner	2.4	>=1	High school	20.72	<25	mild	never	no	no	yes	no	no	1.42553191489362	1.29787234042553	0	35047.25659	3894.13962111111
14138	2001-2002	2	21	80	>=60	female	non-hispanic white	widowed/divorced/separated	1.69	>=1	More than High school	18.37	<25	former	now	NA	no	yes	yes	no	1.79545454545455	1.54545454545455	0	16580.07271	1842.23030055556
14142	2001-2002	1	23	33	<60	male	non-hispanic white	never married	0.04	<1	High school	25.06	>=25 to <30	mild	now	NA	no	yes	yes	no	6.8125	4.4375	0	76095.41151	8455.04572355556
14147	2001-2002	2	27	47	<60	female	others	widowed/divorced/separated	0.74	<1	Less than High school	29.24	>=25 to <30	heavy	now	no	no	yes	no	no	5.09375	4.25	0	104334.224	11592.6915586667
14152	2001-2002	2	20	61	>=60	female	non-hispanic black	married or living with a partner	3.05	>=1	More than High school	48.18	>=30	never	never	NA	no	no	yes	no	1.83823529411765	1.57352941176471	0	17629.99207	1958.88800755556
14157	2001-2002	2	15	24	<60	male	non-hispanic black	married or living with a partner	2.4	>=1	High school	23.63	<25	mild	never	NA	no	no	yes	no	2.11764705882353	1.90196078431373	0	29295.26845	3255.029828
14166	2001-2002	2	17	77	>=60	female	mexican american	married or living with a partner	0.83	<1	Less than High school	29.72	>=25 to <30	never	never	NA	no	yes	yes	no	2.68852459016393	2.47540983606557	0	3758.414728	417.601636444444
14171	2001-2002	1	19	58	<60	female	non-hispanic white	married or living with a partner	5	>=1	High school	24.4	<25	mild	former	no	yes	no	yes	no	1.95384615384615	1.66153846153846	0	69517.71986	7724.19109577778
14177	2001-2002	2	21	20	<60	female	non-hispanic black	never married	0.23	<1	High school	35.28	>=30	never	never	no	no	no	no	no	1.73076923076923	1.55769230769231	0	28697.54746	3188.61638433333
14184	2001-2002	2	23	56	<60	female	mexican american	married or living with a partner	1.36	>=1	Less than High school	23.52	<25	never	never	no	no	yes	yes	no	2.30769230769231	2.09230769230769	0	16279.79594	1808.86621533333
14185	2001-2002	2	18	25	<60	female	non-hispanic black	married or living with a partner	2.21	>=1	More than High school	26.74	>=25 to <30	moderate	never	no	no	no	no	no	1.86206896551724	1.63793103448276	0	37117.24457	4124.13828511111
14186	2001-2002	1	19	30	<60	female	non-hispanic white	married or living with a partner	4.44	>=1	More than High school	27	>=25 to <30	mild	never	no	no	yes	no	no	3.5	2.43478260869565	0	87779.12466	9753.23607366667
14201	2001-2002	2	17	28	<60	female	mexican american	married or living with a partner	5	>=1	Less than High school	36.07	>=30	never	never	no	no	yes	yes	no	3.34285714285714	2.42857142857143	1	17371.9034	1930.21148911111
14209	2001-2002	1	15	26	<60	male	mexican american	married or living with a partner	0.99	<1	Less than High school	27.89	>=25 to <30	heavy	former	NA	no	yes	no	no	2.14705882352941	1.88235294117647	0	21514.2891	2390.47656644444
14212	2001-2002	1	20	38	<60	male	non-hispanic white	married or living with a partner	4.81	>=1	More than High school	46.88	>=30	heavy	now	NA	no	yes	yes	yes	3.95454545454545	2.34090909090909	1	61837.08812	6870.78756833333
14216	2001-2002	2	22	21	<60	female	mexican american	married or living with a partner	0.94	<1	Less than High school	30.89	>=30	never	never	no	no	yes	no	no	2.95454545454545	2.38636363636364	0	25259.78718	2806.64302
14224	2001-2002	2	21	37	<60	male	non-hispanic white	married or living with a partner	3.5	>=1	More than High school	27.98	>=25 to <30	moderate	never	NA	no	yes	no	no	4.0952380952381	3.23809523809524	0	56053.32265	6228.14696155556
14237	2001-2002	1	21	84	>=60	female	others	widowed/divorced/separated	3.21	>=1	More than High school	20.38	<25	former	never	NA	no	no	yes	no	1.64864864864865	1.5	0	15857.67423	1761.96380344444
14238	2001-2002	1	17	79	>=60	male	non-hispanic white	married or living with a partner	5	>=1	More than High school	26.92	>=25 to <30	mild	never	NA	no	yes	no	no	2.70689655172414	2.43103448275862	0	24453.36253	2717.04028133333
14246	2001-2002	2	26	37	<60	female	non-hispanic white	married or living with a partner	0	<1	High school	24.6	<25	never	now	no	no	yes	no	no	6.16	4.6	0	69724.90915	7747.21212777778
14255	2001-2002	2	15	80	>=60	male	mexican american	married or living with a partner	1.64	>=1	Less than High school	24.76	<25	mild	former	NA	yes	no	yes	no	2.29166666666667	2.02083333333333	0	5028.110647	558.678960777778
14256	2001-2002	2	27	70	>=60	male	mexican american	married or living with a partner	5	>=1	More than High school	26.48	>=25 to <30	former	former	NA	no	yes	yes	no	3.47727272727273	2.97727272727273	1	4678.253989	519.805998777778
14260	2001-2002	1	16	31	<60	female	non-hispanic black	married or living with a partner	1.24	>=1	High school	42.38	>=30	never	never	no	no	yes	yes	no	4.28571428571429	4.01785714285714	0	32927.24706	3658.58300655556
14265	2001-2002	2	17	54	<60	male	mexican american	married or living with a partner	5	>=1	More than High school	30.95	>=30	mild	former	NA	yes	yes	yes	no	3.3030303030303	2.18181818181818	0	12288.91035	1365.43448366667
14284	2001-2002	2	24	59	<60	male	non-hispanic white	married or living with a partner	5	>=1	More than High school	29.51	>=25 to <30	mild	former	NA	no	yes	no	no	1.8695652173913	1.42028985507246	0	77191.11278	8576.79030855556
14286	2001-2002	1	24	44	<60	male	non-hispanic black	married or living with a partner	3.21	>=1	More than High school	23.72	<25	mild	now	NA	no	yes	yes	no	3.79166666666667	3.4375	0	20430.3631	2270.040344
14302	2001-2002	1	21	27	<60	female	non-hispanic black	never married	1.21	>=1	High school	18.55	<25	moderate	now	no	no	no	no	no	2.5	2.21428571428571	0	28008.53692	3112.05965733333
14307	2001-2002	1	22	59	<60	male	non-hispanic white	married or living with a partner	5	>=1	More than High school	28.65	>=25 to <30	heavy	never	NA	no	yes	yes	no	3.70454545454545	3.11363636363636	0	54149.06565	6016.56284977778
14308	2001-2002	1	22	71	>=60	female	non-hispanic white	married or living with a partner	5	>=1	More than High school	29.39	>=25 to <30	mild	former	NA	no	yes	no	no	4.25490196078431	3.54901960784314	0	31313.5655	3479.28505533333
14311	2001-2002	1	24	53	<60	female	non-hispanic white	married or living with a partner	4.07	>=1	More than High school	24.65	<25	heavy	now	no	yes	yes	no	no	3.25	2.5	0	58756.14392	6528.46043555556
14315	2001-2002	2	24	23	<60	male	non-hispanic white	married or living with a partner	1.03	>=1	More than High school	27.29	>=25 to <30	heavy	former	NA	no	yes	no	no	4.66666666666667	3.81481481481481	0	84386.62322	9376.29146911111
14325	2001-2002	1	14	25	<60	male	non-hispanic black	never married	4.19	>=1	More than High school	32.67	>=30	mild	never	NA	no	yes	yes	no	5	4.2258064516129	0	28978.33189	3219.81465488889
14329	2001-2002	1	17	64	>=60	female	mexican american	widowed/divorced/separated	3.39	>=1	Less than High school	27.11	>=25 to <30	former	never	NA	no	yes	yes	no	3.26666666666667	2.68888888888889	0	2867.153379	318.572597666667
14334	2001-2002	2	15	62	>=60	female	non-hispanic white	married or living with a partner	5	>=1	High school	25.23	>=25 to <30	former	former	NA	no	yes	no	no	1.98780487804878	1.75609756097561	0	53016.57694	5890.73077055555
14336	2001-2002	2	26	44	<60	male	non-hispanic white	married or living with a partner	4.31	>=1	More than High school	25.54	>=25 to <30	never	never	NA	no	yes	no	no	3.1025641025641	2.48717948717949	0	73909.52272	8212.16919133333
14337	2001-2002	1	28	26	<60	female	mexican american	married or living with a partner	1.07	>=1	Less than High school	30.94	>=30	mild	never	no	no	yes	yes	no	2.57446808510638	1.95744680851064	0	19472.5528	2163.61697722222
14338	2001-2002	2	24	37	<60	female	non-hispanic white	married or living with a partner	3.79	>=1	High school	18.22	<25	mild	never	no	no	no	yes	no	2.10169491525424	1.71186440677966	0	66815.68184	7423.96464933333
14340	2001-2002	2	25	40	<60	female	mexican american	married or living with a partner	1.5	>=1	Less than High school	28.5	>=25 to <30	mild	never	no	no	yes	yes	no	3.03448275862069	2.51724137931034	0	8246.230063	916.247784777778
14351	2001-2002	1	26	47	<60	female	non-hispanic black	married or living with a partner	5	>=1	More than High school	37.04	>=30	mild	never	no	no	no	yes	yes	2.29090909090909	1.87272727272727	1	27988.15302	3109.79477988889
14353	2001-2002	2	18	70	>=60	male	non-hispanic white	widowed/divorced/separated	3.39	>=1	High school	20.77	<25	never	former	NA	no	yes	no	no	1.82191780821918	1.64383561643836	0	32229.38698	3581.04299811111
14355	2001-2002	1	24	39	<60	male	non-hispanic black	never married	3.49	>=1	More than High school	28.7	>=25 to <30	moderate	never	NA	no	yes	yes	no	3.25	2.52272727272727	0	30856.31438	3428.47937555556
14359	2001-2002	2	22	61	>=60	male	non-hispanic white	married or living with a partner	2.68	>=1	More than High school	31.13	>=30	mild	former	NA	no	yes	no	no	2.94117647058824	2.47058823529412	0	62745.92186	6971.76909511111
14370	2001-2002	2	14	29	<60	male	non-hispanic white	never married	4.66	>=1	More than High school	23.9	<25	heavy	never	NA	no	yes	no	no	3.62745098039216	3	0	79278.31997	8808.70221844444
14375	2001-2002	1	15	49	<60	male	non-hispanic white	married or living with a partner	2.69	>=1	More than High school	30.53	>=30	mild	never	NA	no	yes	no	no	6.44444444444444	4.62962962962963	0	83907.43562	9323.04840266667
14379	2001-2002	1	24	85	>=60	male	non-hispanic white	married or living with a partner	5	>=1	More than High school	26.86	>=25 to <30	mild	former	NA	yes	yes	yes	no	1.61111111111111	1.44444444444444	0	12996.68933	1444.07659244444
14382	2001-2002	1	17	47	<60	male	mexican american	married or living with a partner	5	>=1	More than High school	40.27	>=30	heavy	never	NA	no	yes	no	no	3.68888888888889	2.75555555555556	0	10687.37841	1187.48649022222
14387	2001-2002	1	15	32	<60	female	mexican american	married or living with a partner	0.88	<1	Less than High school	31.17	>=30	moderate	never	no	no	no	no	no	1.5	1.25	0	19149.42341	2127.71371266667
14398	2001-2002	1	18	36	<60	male	non-hispanic white	married or living with a partner	1.68	>=1	More than High school	25.96	>=25 to <30	former	now	NA	no	yes	no	no	5.3125	4.5	0	84753.71189	9417.07909844444
14410	2001-2002	1	26	43	<60	female	non-hispanic white	widowed/divorced/separated	3.84	>=1	More than High school	27.13	>=25 to <30	heavy	now	no	no	yes	no	no	2.66666666666667	2.28571428571429	0	94652.34327	10516.9270296667
14420	2001-2002	1	25	45	<60	male	mexican american	married or living with a partner	1.13	>=1	Less than High school	30.26	>=30	former	former	NA	no	yes	no	no	3.88095238095238	3	0	9331.231164	1036.80346266667
14431	2001-2002	2	25	22	<60	female	non-hispanic black	married or living with a partner	0.74	<1	Less than High school	42.45	>=30	never	never	no	no	yes	no	no	2.97674418604651	2.44186046511628	0	38712.57792	4301.39754711111
14438	2001-2002	2	23	81	>=60	male	non-hispanic white	widowed/divorced/separated	0.68	<1	Less than High school	29.04	>=25 to <30	former	never	NA	yes	yes	yes	yes	2.18181818181818	1.48484848484848	1	9601.111201	1066.79013344444
14448	2001-2002	1	17	67	>=60	female	non-hispanic white	married or living with a partner	2.18	>=1	More than High school	33.11	>=30	mild	never	NA	no	yes	yes	no	2.45454545454545	2.11688311688312	0	41277.47894	4586.38654877778
14458	2001-2002	1	19	59	<60	female	non-hispanic white	married or living with a partner	4.48	>=1	More than High school	45.39	>=30	mild	never	no	no	yes	yes	no	2.74193548387097	2.25806451612903	0	69517.71986	7724.19109577778
14462	2001-2002	2	18	70	>=60	male	non-hispanic white	married or living with a partner	5	>=1	High school	32.6	>=30	mild	former	NA	no	yes	yes	no	3.64583333333333	2.54166666666667	0	33900.24397	3766.69377455556
14473	2001-2002	2	18	47	<60	male	non-hispanic white	widowed/divorced/separated	5	>=1	More than High school	27.94	>=25 to <30	mild	never	NA	no	yes	no	no	4.02777777777778	3.11111111111111	0	94764.01487	10529.3349858889
14488	2001-2002	1	16	49	<60	male	non-hispanic white	married or living with a partner	5	>=1	High school	25.24	>=25 to <30	moderate	now	NA	no	no	no	no	2.28888888888889	2.06666666666667	0	93797.68473	10421.9649698889
14504	2001-2002	1	23	42	<60	female	non-hispanic white	married or living with a partner	4.39	>=1	More than High school	30.06	>=30	heavy	former	no	no	no	no	yes	1.66666666666667	1.51666666666667	0	82126.3827	9125.15363288889
14506	2001-2002	2	21	60	>=60	male	non-hispanic white	married or living with a partner	5	>=1	More than High school	34.59	>=30	mild	never	NA	no	yes	yes	no	2.64705882352941	2.09803921568627	0	41134.67342	4570.519269
14509	2001-2002	1	21	44	<60	male	non-hispanic white	married or living with a partner	3.97	>=1	High school	26.16	>=25 to <30	heavy	never	NA	no	yes	no	no	6.15625	4.71875	0	96835.55245	10759.50583
14510	2001-2002	2	25	30	<60	female	non-hispanic white	never married	5	>=1	More than High school	30.82	>=30	moderate	never	no	no	no	no	no	1.31944444444444	1.13888888888889	0	84903.87509	9433.76389922222
14511	2001-2002	2	18	51	<60	male	non-hispanic white	married or living with a partner	2.12	>=1	More than High school	18.95	<25	heavy	now	NA	no	no	no	no	2.33898305084746	1.89830508474576	0	28125.13626	3125.01513944444
14513	2001-2002	1	26	60	>=60	male	non-hispanic white	married or living with a partner	3.1	>=1	More than High school	23.33	<25	mild	former	NA	no	yes	yes	no	4.97727272727273	3.63636363636364	0	44768.71055	4974.30117222222
14515	2001-2002	1	19	61	>=60	male	non-hispanic white	married or living with a partner	5	>=1	More than High school	27.14	>=25 to <30	never	never	NA	no	yes	no	no	4.76470588235294	3.94117647058824	0	45634.60998	5070.51221977778
14519	2001-2002	2	18	46	<60	female	non-hispanic black	widowed/divorced/separated	5	>=1	More than High school	31.8	>=30	never	never	no	no	yes	no	no	2.95	2.325	0	34192.45066	3799.16118455556
14520	2001-2002	1	19	66	>=60	female	non-hispanic white	widowed/divorced/separated	2.27	>=1	Less than High school	31.79	>=30	mild	now	NA	no	yes	yes	no	2.64583333333333	1.77083333333333	0	49153.68083	5461.52009244444
14533	2001-2002	2	25	67	>=60	female	non-hispanic black	married or living with a partner	1.64	>=1	High school	30.74	>=30	moderate	former	NA	no	yes	yes	no	3.10714285714286	2.82142857142857	0	12672.40913	1408.04545844444
14546	2001-2002	1	19	74	>=60	female	non-hispanic white	married or living with a partner	3.66	>=1	More than High school	26.5	>=25 to <30	mild	never	NA	no	yes	yes	no	2.3625	2.1375	0	39194.46293	4354.94032544444
14548	2001-2002	2	25	22	<60	male	mexican american	never married	4.07	>=1	More than High school	24.03	<25	heavy	never	NA	no	no	no	no	2.78571428571429	2.45238095238095	0	20468.45867	2274.27318511111
14563	2001-2002	2	21	67	>=60	female	non-hispanic white	married or living with a partner	1.26	>=1	Less than High school	23.7	<25	former	never	NA	no	yes	no	no	2.67605633802817	2.36619718309859	0	25426.26556	2825.14061733333
14590	2001-2002	1	19	36	<60	female	non-hispanic white	married or living with a partner	3.74	>=1	More than High school	24.57	<25	moderate	never	no	no	yes	no	no	2.02325581395349	1.67441860465116	0	81008.65212	9000.96134644444
14594	2001-2002	2	15	48	<60	female	non-hispanic white	married or living with a partner	4.64	>=1	More than High school	20.43	<25	mild	never	no	no	yes	no	no	2.9622641509434	2.54716981132075	0	87058.8886	9673.20984388889
14597	2001-2002	2	24	30	<60	female	mexican american	widowed/divorced/separated	2.35	>=1	More than High school	27.43	>=25 to <30	moderate	now	no	no	no	no	no	1.46575342465753	1.16438356164384	0	26373.30802	2930.36755766667
14598	2001-2002	2	17	85	>=60	female	non-hispanic white	widowed/divorced/separated	5	>=1	Less than High school	29.52	>=25 to <30	mild	former	NA	yes	yes	no	no	2.38666666666667	1.96	1	20355.47701	2261.71966766667
14602	2001-2002	1	27	29	<60	male	non-hispanic white	widowed/divorced/separated	1.37	>=1	High school	26.93	>=25 to <30	heavy	now	NA	no	yes	no	no	2.59701492537313	1.73134328358209	0	79350.72744	8816.747493
14604	2001-2002	2	15	50	<60	female	non-hispanic black	married or living with a partner	5	>=1	More than High school	27.45	>=25 to <30	former	never	no	no	no	yes	no	0.796296296296296	0.564814814814815	0	29834.91532	3314.99059122222
14609	2001-2002	1	19	46	<60	female	non-hispanic white	married or living with a partner	4.39	>=1	More than High school	31.42	>=30	moderate	never	no	no	no	no	no	1.46666666666667	1.25	0	94111.82107	10456.8690076667
14618	2001-2002	2	20	26	<60	female	non-hispanic black	widowed/divorced/separated	0.87	<1	High school	29.98	>=25 to <30	mild	now	no	no	yes	no	no	3.625	3.2	0	35357.73903	3928.63766955556
14621	2001-2002	2	17	44	<60	female	non-hispanic white	married or living with a partner	5	>=1	High school	32.92	>=30	moderate	never	no	no	yes	yes	no	2.44444444444444	2.06349206349206	0	73061.33884	8117.92653766667
14633	2001-2002	2	17	56	<60	female	mexican american	married or living with a partner	3.04	>=1	Less than High school	33.97	>=30	moderate	now	no	no	yes	no	no	3.5531914893617	3.02127659574468	0	12649.43715	1405.49301611111
14636	2001-2002	1	15	67	>=60	male	mexican american	married or living with a partner	1	>=1	Less than High school	24.24	<25	former	never	NA	no	no	no	no	2.75	2.43181818181818	0	3058.933067	339.881451888889
14644	2001-2002	1	23	53	<60	female	non-hispanic white	married or living with a partner	5	>=1	More than High school	22.09	<25	moderate	never	no	no	no	yes	no	1.64864864864865	1.47297297297297	0	60664.41814	6740.49090488889
14645	2001-2002	1	18	54	<60	female	non-hispanic white	married or living with a partner	5	>=1	More than High school	38.61	>=30	former	former	no	no	yes	yes	no	3.14814814814815	2.64814814814815	0	62716.58809	6968.50978788889
14648	2001-2002	2	16	22	<60	male	non-hispanic white	never married	3.98	>=1	Less than High school	34.04	>=30	heavy	never	NA	no	yes	yes	no	3.83333333333333	3.27777777777778	0	97159.3007	10795.4778553333
14654	2001-2002	1	15	28	<60	female	non-hispanic white	married or living with a partner	5	>=1	More than High school	33.27	>=30	mild	never	no	no	no	yes	no	2.01851851851852	1.57407407407407	0	67686.50287	7520.72254088889
14664	2001-2002	1	23	53	<60	female	non-hispanic white	married or living with a partner	5	>=1	More than High school	26.29	>=25 to <30	former	never	no	no	yes	no	no	2.74576271186441	2.40677966101695	0	60664.41814	6740.49090488889
14667	2001-2002	1	21	26	<60	male	non-hispanic white	never married	5	>=1	More than High school	26.06	>=25 to <30	heavy	never	NA	no	yes	no	no	3.61702127659574	2.63829787234043	0	61921.11535	6880.123928
14670	2001-2002	2	19	43	<60	female	non-hispanic white	married or living with a partner	5	>=1	More than High school	24.11	<25	moderate	now	no	no	yes	no	no	4.07894736842105	3.60526315789474	0	94951.42156	10550.1579506667
14672	2001-2002	1	18	44	<60	male	non-hispanic black	never married	0	<1	Less than High school	26.65	>=25 to <30	heavy	now	NA	no	yes	yes	no	3.975	3.5	0	19828.56097	2203.17344133333
14684	2001-2002	2	25	40	<60	female	others	married or living with a partner	0.96	<1	High school	28.96	>=25 to <30	former	never	no	no	yes	no	no	3.17073170731707	2.46341463414634	0	90501.67771	10055.7419677778
14692	2001-2002	2	27	63	>=60	male	mexican american	married or living with a partner	1.57	>=1	Less than High school	20.86	<25	former	now	NA	no	no	no	no	2.33333333333333	2.05882352941176	0	6612.459604	734.717733777778
14696	2001-2002	1	16	46	<60	female	non-hispanic black	married or living with a partner	1.9	>=1	More than High school	26.63	>=25 to <30	former	never	no	no	yes	yes	no	3.01369863013699	2.73972602739726	0	31305.48645	3478.38738311111
14700	2001-2002	1	22	37	<60	male	mexican american	widowed/divorced/separated	2.84	>=1	High school	29.1	>=25 to <30	heavy	former	NA	no	yes	no	no	9.075	7.6	0	27600.29979	3066.69997711111
14703	2001-2002	2	23	43	<60	male	mexican american	married or living with a partner	3.33	>=1	High school	20	<25	former	never	NA	no	no	yes	no	1.52777777777778	1.40277777777778	0	13991.72916	1554.63657366667
14715	2001-2002	1	24	61	>=60	male	non-hispanic white	married or living with a partner	2.24	>=1	Less than High school	28.27	>=25 to <30	former	now	NA	no	yes	no	no	5.75862068965517	4.51724137931035	0	27595.51212	3066.16801322222
14716	2001-2002	1	19	53	<60	female	non-hispanic white	married or living with a partner	5	>=1	More than High school	23.02	<25	mild	never	no	no	yes	no	no	3.25	2.88333333333333	0	68393.51245	7599.27916077778
14718	2001-2002	1	17	55	<60	female	non-hispanic white	married or living with a partner	4.19	>=1	High school	26.62	>=25 to <30	mild	never	no	no	no	no	no	1.65671641791045	1.35820895522388	0	79013.22751	8779.24750122222
14721	2001-2002	2	22	31	<60	male	non-hispanic white	married or living with a partner	1.83	>=1	Less than High school	24.69	<25	mild	former	NA	no	no	no	no	2.78260869565217	2.52173913043478	0	85057.82697	9450.86966311111
14730	2001-2002	2	25	39	<60	female	mexican american	married or living with a partner	4.1	>=1	More than High school	22.66	<25	mild	never	no	no	no	no	no	1.75409836065574	1.57377049180328	0	18280.51045	2031.16782822222
14732	2001-2002	2	22	39	<60	female	mexican american	married or living with a partner	0.8	<1	More than High school	25.16	>=25 to <30	moderate	never	no	no	no	no	no	1.98412698412698	1.79365079365079	0	26114.79689	2901.64409922222
14735	2001-2002	1	16	42	<60	female	non-hispanic black	married or living with a partner	3.31	>=1	More than High school	22.73	<25	moderate	former	no	no	yes	no	no	2.91489361702128	2.48936170212766	0	31185.13661	3465.01517833333
14739	2001-2002	2	22	85	>=60	female	non-hispanic white	widowed/divorced/separated	1.76	>=1	Less than High school	24.26	<25	never	never	NA	yes	yes	yes	yes	1.70689655172414	1.39655172413793	1	28371.36453	3152.37383711111
14740	2001-2002	1	19	42	<60	male	non-hispanic black	married or living with a partner	1.5	>=1	More than High school	29.68	>=25 to <30	mild	now	NA	no	yes	no	no	3.6	3.28	0	21091.11097	2343.45677388889
14744	2001-2002	2	16	30	<60	female	others	married or living with a partner	3.99	>=1	More than High school	26.6	>=25 to <30	moderate	never	no	no	no	no	no	2.27450980392157	1.98039215686275	0	92680.60733	10297.8452588889
14745	2001-2002	1	14	67	>=60	female	non-hispanic black	widowed/divorced/separated	3.16	>=1	More than High school	45.04	>=30	never	never	NA	no	yes	yes	no	2.7719298245614	2.47368421052632	0	15527.51685	1725.27964988889
14749	2001-2002	2	22	64	>=60	male	mexican american	married or living with a partner	1.8	>=1	More than High school	29.98	>=25 to <30	never	never	NA	yes	yes	no	yes	3.675	2.8	1	6996.953045	777.439227222222
14758	2001-2002	2	21	28	<60	male	others	never married	1.63	>=1	More than High school	29.55	>=25 to <30	heavy	now	NA	no	yes	no	no	3.36363636363636	2.51515151515152	0	62132.34321	6903.59369
14768	2001-2002	1	19	50	<60	male	non-hispanic white	married or living with a partner	5	>=1	More than High school	32.36	>=30	moderate	never	NA	no	yes	no	no	3.95744680851064	3.23404255319149	0	66959.51799	7439.94644333333
14776	2001-2002	2	28	62	>=60	male	non-hispanic white	married or living with a partner	5	>=1	More than High school	24.57	<25	mild	never	NA	no	no	yes	yes	2.13333333333333	1.88333333333333	0	45512.46893	5056.940992
14781	2001-2002	1	19	66	>=60	male	non-hispanic white	married or living with a partner	5	>=1	More than High school	28.21	>=25 to <30	mild	never	NA	yes	yes	no	no	3.5	3	0	45975.79466	5108.42162844444
14786	2001-2002	1	28	60	>=60	female	mexican american	married or living with a partner	0.96	<1	More than High school	32.81	>=30	heavy	former	NA	no	yes	yes	yes	3.75510204081633	3.24489795918367	0	4495.156085	499.461787222222
14787	2001-2002	1	24	33	<60	female	non-hispanic black	never married	4.66	>=1	More than High school	46.84	>=30	mild	never	no	no	yes	no	yes	2.82222222222222	2.48888888888889	0	35392.26807	3932.47422966667
14791	2001-2002	1	15	49	<60	male	mexican american	married or living with a partner	0.94	<1	Less than High school	23.23	<25	mild	never	NA	no	yes	no	no	5.02631578947368	3.76315789473684	0	11566.67059	1285.18562133333
14815	2001-2002	2	17	57	<60	male	mexican american	married or living with a partner	3.04	>=1	High school	38.62	>=30	moderate	now	NA	no	yes	yes	yes	4	3.25531914893617	0	10907.33477	1211.92608533333
14824	2001-2002	2	22	73	>=60	male	non-hispanic white	married or living with a partner	5	>=1	More than High school	31.39	>=30	mild	former	NA	no	yes	yes	no	4.23529411764706	2.61764705882353	0	38452.1537	4272.46152255556
14826	2001-2002	2	17	33	<60	female	non-hispanic white	never married	4.51	>=1	More than High school	24.68	<25	mild	former	no	no	no	no	no	1.52380952380952	1.38095238095238	0	58470.4623	6496.71803366667
14829	2001-2002	2	16	85	>=60	male	others	widowed/divorced/separated	3.61	>=1	Less than High school	21.93	<25	never	never	NA	no	yes	yes	yes	3.02380952380952	2.23809523809524	0	9928.150702	1103.12785577778
14831	2001-2002	1	15	30	<60	male	mexican american	married or living with a partner	2.76	>=1	Less than High school	43.78	>=30	mild	never	NA	no	no	yes	no	3.06818181818182	2.75	0	19920.7545	2213.417167
14835	2001-2002	2	15	58	<60	female	non-hispanic white	married or living with a partner	5	>=1	More than High school	23.24	<25	moderate	former	no	no	yes	yes	no	2.4	1.92307692307692	0	75301.5915	8366.84349944445
14837	2001-2002	1	20	85	>=60	female	non-hispanic black	widowed/divorced/separated	1.39	>=1	Less than High school	20.03	<25	never	never	NA	no	no	yes	no	1.27536231884058	1	0	11407.81759	1267.53528777778
14843	2001-2002	1	16	41	<60	female	non-hispanic black	widowed/divorced/separated	0.8	<1	High school	29.49	>=25 to <30	never	never	no	no	yes	yes	no	2.58730158730159	2.3015873015873	0	30971.75036	3441.30559511111
14852	2001-2002	2	27	67	>=60	female	others	never married	0.34	<1	High school	19.72	<25	never	former	NA	no	yes	yes	yes	3.51063829787234	2.68085106382979	1	64141.27412	7126.80823588889
14855	2001-2002	1	14	33	<60	male	non-hispanic white	married or living with a partner	1.93	>=1	Less than High school	27.06	>=25 to <30	moderate	now	NA	no	yes	no	no	6.66666666666667	4.93939393939394	0	63218.67812	7024.29756922222
14865	2001-2002	2	24	44	<60	female	mexican american	married or living with a partner	3.65	>=1	More than High school	20.31	<25	never	never	no	no	yes	no	no	2.20833333333333	2.02777777777778	0	16019.26287	1779.91809711111
14887	2001-2002	2	22	51	<60	male	non-hispanic white	married or living with a partner	0.93	<1	High school	27.06	>=25 to <30	moderate	now	NA	no	yes	no	no	5.7027027027027	4.78378378378378	0	33505.49171	3722.83241255556
14899	2001-2002	1	20	39	<60	female	non-hispanic black	married or living with a partner	1.72	>=1	High school	26.32	>=25 to <30	never	never	no	no	no	no	no	1.90196078431373	1.68627450980392	0	20893.48602	2321.49844677778
14900	2001-2002	2	19	25	<60	female	others	married or living with a partner	1.21	>=1	More than High school	33.06	>=30	never	never	no	no	no	no	no	2.12698412698413	1.95238095238095	0	187896.9448	20877.4383143333
14902	2001-2002	2	15	30	<60	female	mexican american	married or living with a partner	5	>=1	More than High school	26.21	>=25 to <30	moderate	now	no	no	no	no	no	1.50847457627119	1.32203389830508	0	24815.25672	2757.250747
14903	2001-2002	2	16	72	>=60	male	non-hispanic white	widowed/divorced/separated	1.35	>=1	More than High school	24.2	<25	heavy	former	NA	no	yes	no	no	3.64285714285714	2.83333333333333	0	18096.86295	2010.76255022222
14910	2001-2002	2	23	85	>=60	female	non-hispanic white	widowed/divorced/separated	1.35	>=1	High school	23.56	<25	former	never	NA	no	yes	yes	no	2.55072463768116	2.18840579710145	1	23935.23339	2659.47037644444
14915	2001-2002	1	21	42	<60	female	non-hispanic white	married or living with a partner	5	>=1	More than High school	29.82	>=25 to <30	moderate	former	no	no	yes	no	no	2.54666666666667	2.10666666666667	0	74987.34977	8331.92775233333
14923	2001-2002	2	14	37	<60	female	non-hispanic white	married or living with a partner	2.76	>=1	High school	23.4	<25	moderate	now	no	no	yes	no	no	2.04081632653061	1.83673469387755	0	76088.67438	8454.29715333333
14932	2001-2002	1	22	37	<60	female	non-hispanic white	married or living with a partner	3	>=1	More than High school	29.72	>=25 to <30	mild	never	no	no	yes	no	no	4.05263157894737	3.57894736842105	0	65862.24677	7318.02741933333
14940	2001-2002	1	14	69	>=60	female	non-hispanic black	widowed/divorced/separated	2.71	>=1	More than High school	28.75	>=25 to <30	mild	never	NA	no	yes	yes	no	3.86	3.1	1	15527.51685	1725.27964988889
14941	2001-2002	2	23	50	<60	male	non-hispanic white	married or living with a partner	1.55	>=1	High school	25.38	>=25 to <30	heavy	now	NA	no	yes	no	no	5.23684210526316	4.02631578947368	0	78072.69024	8674.74336044444
14958	2001-2002	2	27	67	>=60	female	mexican american	married or living with a partner	0.66	<1	Less than High school	24.03	<25	former	former	NA	no	yes	yes	no	4.62857142857143	3.25714285714286	0	7145.457203	793.939689222222
14960	2001-2002	1	26	53	<60	female	non-hispanic white	married or living with a partner	5	>=1	Less than High school	28.76	>=25 to <30	mild	former	no	yes	yes	yes	no	5.725	3.8	0	66280.37816	7364.48646177778
14964	2001-2002	2	28	54	<60	female	others	married or living with a partner	2.6	>=1	High school	28.15	>=25 to <30	former	never	no	no	yes	yes	no	6.325	4.9	0	62761.60046	6973.51116233333
14970	2001-2002	2	22	43	<60	male	non-hispanic white	married or living with a partner	3.59	>=1	High school	25.91	>=25 to <30	mild	former	NA	no	yes	no	no	3.40909090909091	3	0	113906.0988	12656.2332051111
14971	2001-2002	1	18	47	<60	male	non-hispanic white	married or living with a partner	1.63	>=1	High school	25.35	>=25 to <30	former	now	NA	no	no	no	no	2.39130434782609	2.06521739130435	0	89689.95625	9965.55069477778
14975	2001-2002	2	17	65	>=60	female	mexican american	widowed/divorced/separated	2.5	>=1	Less than High school	26.86	>=25 to <30	mild	never	NA	no	yes	yes	no	4.5	3.25	0	3758.414728	417.601636444444
14976	2001-2002	2	17	26	<60	female	mexican american	never married	3.66	>=1	High school	20.27	<25	moderate	never	no	no	no	no	no	1.44	1.25333333333333	0	16947.2102	1883.02335533333
14978	2001-2002	2	24	22	<60	female	non-hispanic white	never married	1.92	>=1	More than High school	23.97	<25	heavy	never	no	no	yes	no	no	2.04411764705882	1.83823529411765	0	79080.20725	8786.68969388889
14980	2001-2002	1	23	52	<60	male	non-hispanic white	married or living with a partner	4.36	>=1	More than High school	29.25	>=25 to <30	former	never	NA	no	yes	yes	no	5.09756097560976	3.85365853658537	0	73387.9306	8154.21451155555
14983	2001-2002	1	15	41	<60	female	non-hispanic white	married or living with a partner	4.31	>=1	More than High school	22.22	<25	moderate	never	no	no	no	no	no	1.56164383561644	1.28767123287671	0	96119.53128	10679.9479202222
14998	2001-2002	2	19	43	<60	female	non-hispanic white	married or living with a partner	3.39	>=1	High school	32.16	>=30	never	never	no	no	yes	no	no	4.84090909090909	3.90909090909091	0	98417.08271	10935.2314116667
14999	2001-2002	1	20	60	>=60	female	non-hispanic white	widowed/divorced/separated	0.78	<1	High school	40.39	>=30	former	now	NA	yes	yes	yes	yes	2.28070175438596	1.70175438596491	1	38698.6899	4299.85443288889
15001	2001-2002	2	18	82	>=60	male	non-hispanic white	married or living with a partner	2.35	>=1	Less than High school	31.45	>=30	former	never	NA	no	yes	yes	no	3.975	3.425	1	20052.60818	2228.06757566667
15028	2001-2002	2	22	28	<60	male	mexican american	married or living with a partner	1.1	>=1	Less than High school	26.24	>=25 to <30	never	never	NA	no	yes	no	no	1.72	1.56	0	24684.11363	2742.67929166667
15029	2001-2002	1	20	68	>=60	female	non-hispanic black	widowed/divorced/separated	1.39	>=1	Less than High school	30.57	>=30	former	former	NA	no	no	yes	no	2.22950819672131	1.95081967213115	0	8581.986159	953.554017666667
15036	2001-2002	1	15	41	<60	male	mexican american	married or living with a partner	4.14	>=1	More than High school	31.43	>=30	heavy	never	NA	no	yes	yes	yes	3.93877551020408	3.46938775510204	1	13177.39032	1464.15447944444
15038	2001-2002	2	20	24	<60	female	non-hispanic black	never married	0.88	<1	More than High school	19.96	<25	heavy	never	no	no	no	no	no	1.93220338983051	1.71186440677966	0	39747.37419	4416.37491044445
15041	2001-2002	2	28	44	<60	male	others	married or living with a partner	1.13	>=1	More than High school	24.32	<25	heavy	now	NA	no	yes	no	no	6.78125	5.0625	0	39984.13591	4442.68176822222
15047	2001-2002	2	24	76	>=60	male	non-hispanic white	widowed/divorced/separated	5	>=1	Less than High school	22.12	<25	mild	former	NA	yes	no	no	no	2.72	2.3	0	36679.1356	4075.45951133333
15060	2001-2002	1	23	74	>=60	male	non-hispanic white	married or living with a partner	5	>=1	High school	25.93	>=25 to <30	mild	never	NA	no	yes	no	no	3.35555555555556	2.6	0	28838.98713	3204.33190277778
15062	2001-2002	1	26	42	<60	male	non-hispanic white	married or living with a partner	3.87	>=1	Less than High school	32.37	>=30	mild	former	NA	no	yes	no	no	3.64150943396226	3.13207547169811	0	91889.38854	10209.9320604444
15064	2001-2002	1	20	22	<60	female	non-hispanic black	married or living with a partner	1.72	>=1	Less than High school	31.13	>=30	never	never	no	no	yes	no	no	2.78181818181818	2.34545454545455	0	20893.48602	2321.49844677778
15069	2001-2002	1	22	46	<60	male	mexican american	married or living with a partner	3.4	>=1	Less than High school	24.67	<25	mild	now	NA	no	yes	no	yes	3.64444444444444	2.91111111111111	0	12690.70996	1410.07888488889
15090	2001-2002	1	22	48	<60	male	non-hispanic white	married or living with a partner	3	>=1	More than High school	28.08	>=25 to <30	former	former	NA	no	yes	no	no	4.44	3.7	0	81245.87513	9027.31945911111
15095	2001-2002	2	18	37	<60	female	non-hispanic white	married or living with a partner	2.32	>=1	More than High school	22.65	<25	mild	now	no	no	yes	yes	no	4.84615384615385	4.12820512820513	0	77703.76077	8633.75119666667
15096	2001-2002	2	18	20	<60	male	non-hispanic white	never married	2.12	>=1	More than High school	20.39	<25	mild	former	NA	no	no	no	no	2.11627906976744	1.7906976744186	0	45786.28421	5087.364912
15097	2001-2002	1	22	61	>=60	female	mexican american	widowed/divorced/separated	1.4	>=1	Less than High school	29.14	>=25 to <30	never	never	NA	no	yes	yes	yes	1.71929824561404	1.31578947368421	0	5645.940373	627.326708111111
15099	2001-2002	2	18	31	<60	male	non-hispanic black	married or living with a partner	2.49	>=1	High school	33.8	>=30	heavy	never	NA	no	no	yes	no	3.31707317073171	2.68292682926829	0	31055.92454	3450.65828222222
15100	2001-2002	2	23	81	>=60	male	non-hispanic white	married or living with a partner	2.51	>=1	High school	22.09	<25	mild	former	NA	no	yes	no	no	2.81132075471698	2.32075471698113	0	17664.55391	1962.72821255556
15110	2001-2002	1	15	23	<60	male	mexican american	never married	0.94	<1	Less than High school	23.02	<25	never	never	NA	no	no	no	no	1.18965517241379	1.06896551724138	0	18369.57142	2041.06349144444
15113	2001-2002	1	15	40	<60	male	non-hispanic white	never married	5	>=1	High school	26.23	>=25 to <30	moderate	now	NA	no	no	yes	no	2.28888888888889	2.08888888888889	0	87960.43943	9773.38215877778
15129	2001-2002	2	21	71	>=60	male	non-hispanic white	married or living with a partner	1.26	>=1	Less than High school	26.92	>=25 to <30	former	former	NA	yes	yes	yes	yes	1.73333333333333	1.42222222222222	0	11353.41383	1261.49042511111
15139	2001-2002	1	16	63	>=60	female	non-hispanic black	married or living with a partner	1.04	>=1	Less than High school	32.72	>=30	former	former	NA	no	yes	yes	yes	3.82051282051282	3.17948717948718	0	15096.66575	1677.40730555556
15140	2001-2002	2	14	43	<60	male	non-hispanic white	married or living with a partner	2.33	>=1	More than High school	29.37	>=25 to <30	mild	former	NA	no	yes	no	no	5.6578947368421	4.31578947368421	0	36355.1761	4039.46401155556
15146	2001-2002	2	28	64	>=60	male	non-hispanic black	married or living with a partner	2.33	>=1	More than High school	31.28	>=30	mild	former	NA	no	yes	yes	yes	4.29166666666667	3.72916666666667	0	9233.623605	1025.95817833333
15155	2001-2002	2	19	29	<60	male	non-hispanic white	married or living with a partner	5	>=1	More than High school	19.64	<25	never	never	NA	no	no	no	no	2.22916666666667	1.97916666666667	0	91578.69806	10175.4108956667
15157	2001-2002	2	23	31	<60	female	non-hispanic white	widowed/divorced/separated	0.73	<1	High school	38.83	>=30	heavy	now	no	no	yes	yes	no	3.51282051282051	1.84615384615385	0	47328.90869	5258.76763255555
15160	2001-2002	1	17	71	>=60	male	non-hispanic white	married or living with a partner	5	>=1	More than High school	23.96	<25	mild	never	NA	no	yes	no	no	3.22448979591837	2.51020408163265	0	24922.7297	2769.19218922222
15185	2001-2002	1	15	58	<60	female	non-hispanic black	widowed/divorced/separated	0.96	<1	Less than High school	21.02	<25	former	now	no	yes	yes	yes	yes	1.43076923076923	1.23076923076923	1	28286.43749	3142.93749933333
15186	2001-2002	2	17	23	<60	female	mexican american	never married	3.66	>=1	More than High school	22.63	<25	moderate	never	no	no	no	no	no	1.80357142857143	1.64285714285714	0	16947.2102	1883.02335533333
15189	2001-2002	1	20	27	<60	female	non-hispanic black	married or living with a partner	2.91	>=1	More than High school	34.1	>=30	moderate	never	no	no	yes	yes	no	6.23333333333333	5	0	26351.35907	2927.928786
15198	2001-2002	2	23	36	<60	male	mexican american	never married	2.93	>=1	Less than High school	27.68	>=25 to <30	former	now	NA	no	yes	no	no	4.90625	3.6875	0	25035.52942	2781.72549155556
15203	2001-2002	1	16	67	>=60	female	non-hispanic white	married or living with a partner	3.77	>=1	More than High school	20.98	<25	mild	never	NA	no	yes	yes	no	2.76119402985075	2.08955223880597	1	53449.09894	5938.78877066667
15206	2001-2002	2	24	41	<60	female	non-hispanic white	married or living with a partner	1.7	>=1	Less than High school	22.14	<25	mild	never	no	no	yes	no	no	1.4	1.24444444444444	0	81996.53809	9110.72645477778
15211	2001-2002	1	23	53	<60	male	non-hispanic white	married or living with a partner	4.33	>=1	More than High school	25.37	>=25 to <30	mild	now	NA	no	yes	no	no	3.81818181818182	3.02272727272727	0	75958.1201	8439.79112266667
15221	2001-2002	1	20	47	<60	male	non-hispanic black	married or living with a partner	3.88	>=1	More than High school	27.83	>=25 to <30	moderate	former	NA	no	yes	no	no	5.75	5.02777777777778	0	15166.48887	1685.16543011111
15222	2001-2002	1	22	45	<60	female	mexican american	married or living with a partner	2.15	>=1	Less than High school	33.75	>=30	former	now	no	no	yes	no	no	3.35555555555556	2.75555555555556	0	12767.98954	1418.66550433333
15225	2001-2002	1	17	53	<60	male	non-hispanic white	married or living with a partner	5	>=1	More than High school	29.97	>=25 to <30	mild	former	NA	no	yes	yes	no	3.93478260869565	3.71739130434783	0	58855.88447	6539.54271922222
15228	2001-2002	1	22	73	>=60	female	non-hispanic white	married or living with a partner	2.02	>=1	More than High school	33.98	>=30	mild	never	NA	no	yes	yes	yes	2.54545454545455	2.15909090909091	0	32591.13338	3621.23704244444
15241	2001-2002	1	26	61	>=60	male	non-hispanic white	married or living with a partner	1.36	>=1	High school	37.37	>=30	mild	never	NA	no	no	yes	no	3	2.43478260869565	0	22281.7257	2475.7473
15252	2001-2002	1	22	39	<60	male	mexican american	married or living with a partner	1.94	>=1	Less than High school	34.38	>=30	heavy	former	NA	no	yes	no	no	5.32352941176471	3.85294117647059	0	25937.00691	2881.88965644444
15266	2001-2002	1	15	62	>=60	male	others	married or living with a partner	4.33	>=1	Less than High school	26.7	>=25 to <30	heavy	now	NA	no	yes	no	yes	4.8125	3.1875	1	45504.18471	5056.02052288889
15272	2001-2002	2	17	70	>=60	female	mexican american	married or living with a partner	0.83	<1	Less than High school	31.24	>=30	former	now	NA	no	yes	yes	no	1.22388059701493	0.940298507462687	0	3805.450995	422.827888333333
15279	2001-2002	2	19	72	>=60	male	non-hispanic white	widowed/divorced/separated	3.49	>=1	Less than High school	28.16	>=25 to <30	mild	former	NA	no	yes	yes	yes	4.23529411764706	3.44117647058824	1	44697.53614	4966.39290488889
15280	2001-2002	1	26	46	<60	male	non-hispanic white	married or living with a partner	2	>=1	More than High school	26.68	>=25 to <30	heavy	never	NA	no	yes	yes	no	4.8780487804878	4.31707317073171	0	94764.01487	10529.3349858889
15283	2001-2002	2	26	37	<60	male	others	married or living with a partner	1.59	>=1	More than High school	24.51	<25	moderate	never	NA	no	yes	no	no	5.17391304347826	3	0	39520.7956	4391.19951077778
15287	2001-2002	2	26	56	<60	female	non-hispanic black	married or living with a partner	0.68	<1	More than High school	48.47	>=30	former	never	no	no	yes	yes	yes	3.45945945945946	2.94594594594595	0	20321.13166	2257.90351777778
15292	2001-2002	1	21	56	<60	female	non-hispanic white	widowed/divorced/separated	1.03	>=1	High school	40.85	>=30	former	never	no	no	yes	yes	yes	5.53191489361702	4.68085106382979	0	30788.5671	3420.95190033333
15293	2001-2002	2	16	28	<60	female	non-hispanic white	married or living with a partner	1.52	>=1	More than High school	26.44	>=25 to <30	heavy	never	no	no	yes	no	no	3.91071428571429	3.375	0	97210.86975	10801.2077504444
15300	2001-2002	1	27	85	>=60	female	non-hispanic white	widowed/divorced/separated	1.55	>=1	High school	20.12	<25	mild	former	NA	no	yes	yes	no	2.24358974358974	1.93589743589744	0	20075.14931	2230.57214577778
15304	2001-2002	2	19	20	<60	female	non-hispanic white	never married	0.23	<1	More than High school	22.34	<25	never	never	no	no	no	no	no	2.90196078431373	2.52941176470588	0	203015.3638	22557.2626413333
15313	2001-2002	1	22	85	>=60	female	non-hispanic white	widowed/divorced/separated	2.21	>=1	High school	26.9	>=25 to <30	former	former	NA	yes	yes	yes	no	4.5	3.8421052631579	1	16972.33834	1885.81537055556
15327	2001-2002	2	19	76	>=60	female	non-hispanic white	married or living with a partner	2.15	>=1	High school	36.83	>=30	former	former	NA	yes	yes	yes	no	3.12244897959184	2.24489795918367	1	44373.3614	4930.37348911111
15330	2001-2002	2	25	25	<60	female	non-hispanic black	never married	3.96	>=1	More than High school	22.61	<25	heavy	never	no	no	no	no	no	1.57894736842105	1.46052631578947	0	35992.82677	3999.20297422222
15332	2001-2002	1	17	47	<60	male	non-hispanic white	married or living with a partner	5	>=1	High school	29.93	>=25 to <30	mild	now	NA	no	no	no	no	2.6046511627907	2.18604651162791	0	72437.74045	8048.63782766667
15335	2001-2002	2	14	46	<60	female	non-hispanic white	married or living with a partner	1.63	>=1	High school	44.63	>=30	mild	never	no	no	yes	no	no	4.61363636363636	3.84090909090909	0	80686.78718	8965.19857533333
15340	2001-2002	1	14	59	<60	female	non-hispanic white	widowed/divorced/separated	1.27	>=1	Less than High school	20.26	<25	mild	now	no	no	yes	yes	no	2.67241379310345	2.05172413793103	0	32946.93931	3660.77103477778
15341	2001-2002	1	15	21	<60	female	mexican american	married or living with a partner	1.33	>=1	High school	33.33	>=30	never	never	no	no	yes	no	no	1.77551020408163	1.36734693877551	0	18797.97962	2088.66440166667
15342	2001-2002	2	16	26	<60	male	mexican american	never married	0.18	<1	Less than High school	25.42	>=25 to <30	heavy	former	NA	no	yes	no	no	5.02631578947368	4.55263157894737	0	25308.12058	2812.01339733333
15348	2001-2002	1	23	59	<60	male	non-hispanic white	married or living with a partner	4.31	>=1	More than High school	33.87	>=30	former	former	NA	no	yes	yes	no	4.48571428571429	3.05714285714286	0	61032.79095	6781.42121611111
15350	2001-2002	1	16	51	<60	female	non-hispanic white	widowed/divorced/separated	5	>=1	More than High school	36.18	>=30	moderate	former	no	no	yes	yes	no	4.0625	3.20833333333333	0	94372.43001	10485.8255563333
15351	2001-2002	1	17	80	>=60	male	mexican american	married or living with a partner	2.26	>=1	Less than High school	25.65	>=25 to <30	never	former	NA	no	yes	yes	yes	4.97297297297297	4.16216216216216	0	2074.636447	230.515160777778
15366	2001-2002	1	27	48	<60	male	non-hispanic white	married or living with a partner	5	>=1	High school	29.14	>=25 to <30	former	never	NA	no	yes	yes	no	4.6551724137931	3.82758620689655	0	97083.72719	10787.0807991111
15369	2001-2002	1	14	63	>=60	male	non-hispanic black	married or living with a partner	5	>=1	High school	28.84	>=25 to <30	mild	former	NA	yes	no	yes	no	1.31147540983607	1.14754098360656	0	10512.42322	1168.04702411111
15376	2001-2002	1	14	81	>=60	female	non-hispanic white	married or living with a partner	2.51	>=1	More than High school	23.3	<25	never	never	NA	no	yes	yes	no	2.78571428571429	2.17857142857143	0	18867.42556	2096.38061755556
15382	2001-2002	1	27	62	>=60	female	non-hispanic white	married or living with a partner	1.34	>=1	Less than High school	27.11	>=25 to <30	never	never	NA	no	yes	no	no	6.51428571428571	5.82857142857143	0	48344.59145	5371.62127244444
15399	2001-2002	2	26	35	<60	male	non-hispanic white	married or living with a partner	2.91	>=1	More than High school	23.93	<25	mild	now	NA	no	yes	no	no	4.46511627906977	4.09302325581395	0	71730.05981	7970.00664588889
15404	2001-2002	1	25	42	<60	male	others	married or living with a partner	4.39	>=1	More than High school	24.52	<25	mild	never	NA	no	yes	no	no	3.45714285714286	2.88571428571429	0	99221.05774	11024.5619715556
15406	2001-2002	2	20	74	>=60	female	non-hispanic black	never married	0.44	<1	Less than High school	41.04	>=30	never	never	NA	yes	yes	yes	yes	2.91666666666667	2.375	1	21261.97144	2362.44127077778
15418	2001-2002	2	18	26	<60	male	non-hispanic white	never married	4.51	>=1	More than High school	26.56	>=25 to <30	heavy	now	NA	no	no	no	no	1.91525423728814	1.61016949152542	0	83388.77682	9265.41964633333
15453	2001-2002	1	14	32	<60	female	non-hispanic white	married or living with a partner	5	>=1	More than High school	25.94	>=25 to <30	mild	never	no	no	yes	no	no	2.87096774193548	2.56451612903226	0	6398.838705	710.982078333333
15457	2001-2002	1	16	28	<60	female	non-hispanic black	never married	1	>=1	More than High school	46.52	>=30	heavy	never	no	no	no	no	no	1.3030303030303	1.16666666666667	0	36738.75161	4082.08351211111
15467	2001-2002	1	14	26	<60	female	non-hispanic black	married or living with a partner	2.03	>=1	High school	46.79	>=30	moderate	now	no	no	yes	no	no	3.92105263157895	2	0	32782.63083	3642.51453644444
15469	2001-2002	1	25	43	<60	female	mexican american	married or living with a partner	1.56	>=1	High school	24.23	<25	mild	never	no	no	yes	yes	no	2.65079365079365	2.25396825396825	0	10117.58657	1124.17628533333
15491	2001-2002	1	27	40	<60	female	non-hispanic black	widowed/divorced/separated	0.5	<1	Less than High school	30.67	>=30	moderate	now	no	yes	yes	no	no	4.47169811320755	3.9811320754717	0	25662.36699	2851.37411022222
15493	2001-2002	1	21	66	>=60	male	non-hispanic white	married or living with a partner	5	>=1	High school	23.04	<25	mild	former	NA	yes	yes	yes	no	3.16	2.88	0	40008.64173	4445.40463688889
15497	2001-2002	2	24	48	<60	male	non-hispanic white	married or living with a partner	1.7	>=1	High school	23.59	<25	mild	former	NA	no	yes	no	no	4.88095238095238	4	0	94040.36137	10448.9290406667
15500	2001-2002	1	17	43	<60	male	non-hispanic white	married or living with a partner	5	>=1	More than High school	23.22	<25	former	never	NA	no	yes	no	no	2.05714285714286	1.82857142857143	0	72437.74045	8048.63782766667
15504	2001-2002	1	23	50	<60	female	non-hispanic white	married or living with a partner	5	>=1	High school	25.45	>=25 to <30	heavy	never	no	no	no	no	no	2.2280701754386	1.87719298245614	0	60664.41814	6740.49090488889
15508	2001-2002	2	28	23	<60	female	mexican american	married or living with a partner	1.02	>=1	More than High school	20.86	<25	never	never	no	no	yes	no	no	3.04761904761905	2.47619047619048	0	15639.93397	1737.770441
15515	2001-2002	2	27	43	<60	male	non-hispanic black	widowed/divorced/separated	2.09	>=1	High school	18.68	<25	former	now	NA	no	yes	no	no	2.24657534246575	2.05479452054795	0	25929.58031	2881.06447877778
15516	2001-2002	2	15	71	>=60	male	non-hispanic white	married or living with a partner	4.02	>=1	Less than High school	27.62	>=25 to <30	heavy	former	NA	no	yes	yes	no	3.52272727272727	2.88636363636364	1	35175.57237	3908.39693
15521	2001-2002	2	22	38	<60	female	non-hispanic black	widowed/divorced/separated	1.22	>=1	Less than High school	32.65	>=30	mild	never	no	no	yes	no	no	4.25	2.42857142857143	0	44438.24298	4937.582553
15530	2001-2002	2	23	51	<60	male	non-hispanic white	widowed/divorced/separated	1.69	>=1	High school	25.28	>=25 to <30	former	former	NA	no	no	no	no	1.60606060606061	1.42424242424242	0	77428.43748	8603.15972044444
15539	2001-2002	2	17	30	<60	female	others	never married	1.35	>=1	More than High school	18.52	<25	heavy	never	no	no	yes	no	no	2.58928571428571	2.10714285714286	0	61057.88899	6784.20988822222
15552	2001-2002	2	26	45	<60	male	non-hispanic white	widowed/divorced/separated	5	>=1	More than High school	27.91	>=25 to <30	heavy	never	NA	no	yes	yes	no	4.67567567567568	3.91891891891892	0	79379.5969	8819.95521077778
15565	2001-2002	1	22	45	<60	male	mexican american	married or living with a partner	1.98	>=1	Less than High school	27.96	>=25 to <30	former	never	NA	no	yes	no	no	4.4047619047619	3.73809523809524	0	13241.22246	1471.24693966667
15590	2001-2002	1	23	70	>=60	female	non-hispanic white	married or living with a partner	1.72	>=1	High school	28.46	>=25 to <30	mild	never	NA	yes	yes	no	no	5.2156862745098	4.31372549019608	0	34202.92399	3800.32488722222
15596	2001-2002	1	17	39	<60	male	others	married or living with a partner	3.54	>=1	More than High school	29.86	>=25 to <30	mild	former	NA	no	yes	no	no	4.64705882352941	3.14705882352941	0	55418.37022	6157.59669111111
15612	2001-2002	1	23	32	<60	male	non-hispanic white	never married	5	>=1	More than High school	28.71	>=25 to <30	heavy	never	NA	no	yes	yes	no	4.78571428571429	3.14285714285714	0	77961.47001	8662.38555688889
15617	2001-2002	2	14	55	<60	male	others	married or living with a partner	1.01	>=1	Less than High school	32.02	>=30	moderate	never	NA	no	no	yes	yes	1.85483870967742	1.58064516129032	0	27202.08428	3022.45380911111
15618	2001-2002	1	17	69	>=60	male	mexican american	married or living with a partner	5	>=1	More than High school	41.41	>=30	mild	former	NA	yes	yes	yes	yes	1.33333333333333	0.6875	1	6175.588279	686.176475444444
15621	2001-2002	2	23	44	<60	male	non-hispanic white	married or living with a partner	5	>=1	More than High school	22.57	<25	mild	never	NA	no	no	no	no	1.98360655737705	1.72131147540984	0	96232.93389	10692.5482097778
15632	2001-2002	1	18	28	<60	male	non-hispanic white	never married	5	>=1	More than High school	26.02	>=25 to <30	moderate	now	NA	no	no	no	no	1.49206349206349	1.36507936507937	0	75845.11654	8427.23517133333
15640	2001-2002	2	27	70	>=60	female	others	widowed/divorced/separated	0.77	<1	Less than High school	28.47	>=25 to <30	never	now	NA	yes	yes	yes	no	1.92857142857143	1.25	0	48481.64008	5386.84889755556
15642	2001-2002	2	28	66	>=60	female	mexican american	married or living with a partner	2.5	>=1	Less than High school	37.5	>=30	former	never	NA	no	yes	yes	yes	4.04255319148936	3.51063829787234	1	3645.587734	405.065303777778
15643	2001-2002	1	20	44	<60	female	non-hispanic black	widowed/divorced/separated	1.94	>=1	More than High school	29.69	>=25 to <30	mild	now	no	no	yes	no	no	5.4	4.65	0	15561.28596	1729.031773
15646	2001-2002	2	27	52	<60	female	mexican american	widowed/divorced/separated	0.43	<1	More than High school	21.84	<25	heavy	now	no	no	yes	no	no	2.80487804878049	1.78048780487805	0	17097.49432	1899.72159122222
15652	2001-2002	1	15	32	<60	female	others	married or living with a partner	2.38	>=1	High school	35.64	>=30	former	now	no	no	yes	no	no	3.36842105263158	2.60526315789474	0	41689.93608	4632.21512033333
15660	2001-2002	1	15	68	>=60	male	mexican american	married or living with a partner	1.66	>=1	Less than High school	28.04	>=25 to <30	former	never	NA	no	yes	yes	yes	4.67741935483871	3.38709677419355	1	3310.580459	367.842273222222
15666	2001-2002	1	23	73	>=60	female	non-hispanic white	widowed/divorced/separated	2.1	>=1	Less than High school	27.82	>=25 to <30	never	never	NA	no	yes	yes	no	3.08333333333333	2.48333333333333	0	35319.23936	3924.35992833333
15668	2001-2002	1	25	22	<60	male	mexican american	married or living with a partner	1.36	>=1	More than High school	29.88	>=25 to <30	heavy	never	NA	no	yes	no	no	4.35483870967742	3.16129032258065	0	19763.19308	2195.91034244444
15688	2001-2002	2	23	33	<60	male	non-hispanic white	married or living with a partner	1.33	>=1	High school	27.57	>=25 to <30	former	never	NA	no	yes	no	no	4.51162790697674	3.41860465116279	0	73890.24884	8210.02764877778
15713	2001-2002	2	23	49	<60	male	non-hispanic white	widowed/divorced/separated	0.56	<1	Less than High school	23.01	<25	heavy	now	NA	no	yes	no	no	2.0125	1.725	0	36317.38226	4035.26469511111
15726	2001-2002	1	27	26	<60	male	non-hispanic black	married or living with a partner	0.58	<1	More than High school	26.45	>=25 to <30	heavy	now	NA	no	yes	no	no	2.89130434782609	1.95652173913043	0	32335.17854	3592.79761588889
15732	2001-2002	1	25	27	<60	male	mexican american	married or living with a partner	2.6	>=1	High school	34.96	>=30	heavy	former	NA	no	yes	yes	no	4.32352941176471	3.41176470588235	0	20470.1157	2274.45730022222
15735	2001-2002	1	23	28	<60	female	non-hispanic white	married or living with a partner	3.39	>=1	More than High school	23.2	<25	never	never	no	no	yes	yes	no	3.50819672131148	3.0983606557377	0	6579.805268	731.089474222222
15739	2001-2002	2	26	40	<60	female	non-hispanic black	married or living with a partner	5	>=1	More than High school	20.8	<25	mild	never	no	no	no	no	no	1.75384615384615	1.61538461538462	0	20301.24205	2255.69356088889
15742	2001-2002	1	14	42	<60	female	non-hispanic white	married or living with a partner	0.97	<1	High school	24.53	<25	former	now	no	no	no	no	no	2.17241379310345	1.75862068965517	0	35302.12515	3922.45835022222
15756	2001-2002	1	17	25	<60	female	mexican american	married or living with a partner	0.91	<1	Less than High school	19.15	<25	heavy	never	no	no	no	no	no	2.09090909090909	1.94545454545455	0	16364.10026	1818.23336244444
15770	2001-2002	1	17	82	>=60	female	mexican american	married or living with a partner	2.26	>=1	Less than High school	36.88	>=30	never	never	NA	no	yes	yes	no	1.83673469387755	1.53061224489796	0	2867.153379	318.572597666667
15771	2001-2002	2	27	85	>=60	female	mexican american	widowed/divorced/separated	0.72	<1	Less than High school	28.27	>=25 to <30	never	never	NA	yes	yes	yes	no	5	3.61702127659574	1	7630.531771	847.836863444444
15774	2001-2002	1	22	41	<60	male	mexican american	married or living with a partner	0.84	<1	Less than High school	27.94	>=25 to <30	former	former	NA	no	yes	yes	no	3.9375	3.3125	0	12728.17942	1414.24215744444
15776	2001-2002	2	20	67	>=60	female	non-hispanic white	married or living with a partner	1.26	>=1	High school	23.6	<25	never	never	NA	no	yes	yes	no	3.40740740740741	2.87037037037037	0	37500.07824	4166.67535944444
15777	2001-2002	1	24	43	<60	female	non-hispanic black	married or living with a partner	1.31	>=1	Less than High school	49.33	>=30	heavy	never	no	no	yes	yes	no	3.46875	2.71875	0	23065.87484	2562.87498188889
15778	2001-2002	1	24	63	>=60	female	non-hispanic black	never married	1.72	>=1	Less than High school	24.58	<25	mild	never	NA	no	yes	no	no	2.21052631578947	2	0	14708.7927	1634.31030011111
15780	2001-2002	2	17	38	<60	female	non-hispanic white	widowed/divorced/separated	2.71	>=1	More than High school	19.35	<25	mild	now	no	no	no	no	no	1.38271604938272	1.22222222222222	0	58470.4623	6496.71803366667
15782	2001-2002	1	23	47	<60	male	non-hispanic white	never married	5	>=1	More than High school	27.97	>=25 to <30	heavy	never	NA	no	yes	no	no	3.83928571428571	3.17857142857143	0	89382.40469	9931.37829855556
15789	2001-2002	1	19	65	>=60	male	non-hispanic white	married or living with a partner	2.45	>=1	More than High school	30.82	>=30	former	former	NA	yes	yes	yes	yes	4.53333333333333	2.33333333333333	1	52191.21867	5799.02429677778
15798	2001-2002	2	24	42	<60	male	non-hispanic white	married or living with a partner	4.14	>=1	More than High school	26.86	>=25 to <30	mild	never	NA	no	yes	no	no	4.05405405405405	2.48648648648649	0	94040.36137	10448.9290406667
15803	2001-2002	2	19	25	<60	female	others	never married	0.35	<1	More than High school	23.46	<25	mild	never	no	no	no	no	no	1.53225806451613	1.29032258064516	0	211850.6641	23538.9626725556
15804	2001-2002	1	22	74	>=60	female	non-hispanic white	married or living with a partner	5	>=1	High school	28.53	>=25 to <30	heavy	former	NA	no	no	yes	no	2.45283018867925	2	0	31313.5655	3479.28505533333
15813	2001-2002	2	17	61	>=60	female	mexican american	married or living with a partner	2	>=1	Less than High school	23.6	<25	mild	never	NA	no	yes	yes	no	1.80263157894737	1.17105263157895	0	3959.093398	439.899266444444
15815	2001-2002	2	27	51	<60	female	non-hispanic white	married or living with a partner	5	>=1	More than High school	26.16	>=25 to <30	never	never	no	no	yes	no	no	2.54545454545455	2	0	74944.00549	8327.11172133333
15843	2001-2002	1	23	33	<60	male	non-hispanic white	married or living with a partner	1.68	>=1	High school	21.39	<25	mild	now	NA	no	yes	no	no	6.46153846153846	4.07692307692308	0	106190.2137	11798.9126377778
15844	2001-2002	2	14	82	>=60	male	others	married or living with a partner	0.08	<1	Less than High school	25.03	>=25 to <30	never	never	NA	yes	yes	no	no	3.46511627906977	2.88372093023256	0	9327.107567	1036.34528522222
15855	2001-2002	2	23	60	>=60	male	non-hispanic white	married or living with a partner	5	>=1	More than High school	23.41	<25	mild	former	NA	no	yes	no	no	2.1969696969697	1.81818181818182	0	53010.54299	5890.06033222222
15864	2001-2002	1	21	47	<60	male	non-hispanic white	married or living with a partner	3.7	>=1	More than High school	30.8	>=30	mild	former	NA	no	yes	no	no	2.71929824561404	2.36842105263158	0	79576.72727	8841.85858566667
15871	2001-2002	1	17	24	<60	male	non-hispanic white	never married	5	>=1	More than High school	28.06	>=25 to <30	heavy	never	NA	no	yes	no	no	2.56521739130435	1.84782608695652	0	61428.52976	6825.39219522222
15873	2001-2002	1	19	81	>=60	male	non-hispanic white	married or living with a partner	4.58	>=1	More than High school	28.86	>=25 to <30	mild	never	NA	yes	yes	yes	no	1.8030303030303	1.36363636363636	1	13989.51505	1554.39056055556
15874	2001-2002	1	17	68	>=60	female	non-hispanic white	married or living with a partner	5	>=1	More than High school	21.85	<25	mild	former	NA	no	yes	yes	no	1.47368421052632	1.28070175438596	0	47219.36288	5246.595876
15875	2001-2002	1	23	44	<60	male	non-hispanic white	married or living with a partner	5	>=1	High school	29.21	>=25 to <30	mild	never	NA	no	yes	no	no	3.31578947368421	2.50877192982456	0	89382.40469	9931.37829855556
15876	2001-2002	2	28	66	>=60	female	mexican american	married or living with a partner	0.82	<1	Less than High school	29.73	>=25 to <30	former	former	NA	no	yes	yes	no	1.93150684931507	1.63013698630137	0	3795.909583	421.767731444444
15896	2001-2002	2	16	39	<60	male	non-hispanic black	never married	5	>=1	More than High school	22.96	<25	mild	now	NA	no	no	no	no	1.65079365079365	1.42857142857143	0	38696.24962	4299.58329066667
15913	2001-2002	2	15	22	<60	male	mexican american	never married	1.1	>=1	Less than High school	20.21	<25	heavy	never	NA	no	yes	no	no	3.26785714285714	2.96428571428571	0	21007.47183	2334.16353633333
15918	2001-2002	2	18	81	>=60	female	non-hispanic white	married or living with a partner	2.35	>=1	Less than High school	29.39	>=25 to <30	never	never	NA	no	yes	yes	yes	1.87323943661972	1.38028169014085	0	22144.47982	2460.497758
15921	2001-2002	1	20	43	<60	male	non-hispanic black	married or living with a partner	1.37	>=1	Less than High school	24.37	<25	heavy	former	NA	no	no	no	no	3.6	3.1	0	13264.80748	1473.86749722222
15922	2001-2002	1	23	57	<60	female	non-hispanic white	married or living with a partner	4.31	>=1	High school	24.13	<25	former	former	no	no	yes	yes	no	2.39393939393939	2.12121212121212	0	60664.41814	6740.49090488889
15926	2001-2002	1	22	41	<60	female	mexican american	married or living with a partner	1.9	>=1	More than High school	22.51	<25	never	never	no	no	yes	no	no	2.95	2.7	0	10557.18209	1173.02023266667
15929	2001-2002	2	21	70	>=60	male	non-hispanic white	married or living with a partner	4.19	>=1	More than High school	28.76	>=25 to <30	mild	former	NA	no	yes	yes	no	3.03448275862069	2.70689655172414	0	24733.53537	2748.17059666667
15934	2001-2002	1	15	36	<60	female	mexican american	married or living with a partner	0.88	<1	Less than High school	27.12	>=25 to <30	never	never	no	no	yes	no	no	1.84444444444444	1.62222222222222	0	19149.42341	2127.71371266667
15935	2001-2002	1	19	36	<60	female	non-hispanic white	widowed/divorced/separated	1.57	>=1	More than High school	25.64	>=25 to <30	moderate	now	no	no	yes	no	no	4.81578947368421	4.36842105263158	0	96784.82528	10753.86948
15940	2001-2002	1	26	36	<60	male	non-hispanic white	married or living with a partner	3.68	>=1	More than High school	34.21	>=30	former	former	NA	no	yes	yes	no	6.42857142857143	5.25	0	86863.95107	9651.55011844444
15941	2001-2002	1	23	42	<60	male	others	married or living with a partner	2.73	>=1	More than High school	26.19	>=25 to <30	heavy	now	NA	no	yes	no	yes	1.63513513513514	1.24324324324324	0	84505.10145	9389.45571688889
15949	2001-2002	1	15	66	>=60	female	others	widowed/divorced/separated	0.68	<1	Less than High school	25.17	>=25 to <30	never	never	NA	no	yes	yes	yes	3.26229508196721	2.63934426229508	1	60280.94583	6697.88287044444
15951	2001-2002	1	22	35	<60	female	mexican american	married or living with a partner	2.42	>=1	More than High school	24.16	<25	heavy	former	no	no	yes	no	no	1.77215189873418	1.56962025316456	0	21323.90907	2369.32322988889
15954	2001-2002	2	14	74	>=60	male	non-hispanic white	married or living with a partner	2.51	>=1	More than High school	32.03	>=30	mild	former	NA	no	yes	yes	no	2.31707317073171	1.92682926829268	1	31558.97604	3506.55289377778
15956	2001-2002	2	14	62	>=60	male	non-hispanic white	married or living with a partner	5	>=1	More than High school	32.53	>=30	heavy	former	NA	no	yes	no	no	2.37931034482759	2.24137931034483	0	51497.68879	5721.96542111111
15969	2001-2002	1	20	25	<60	male	non-hispanic white	married or living with a partner	4.53	>=1	More than High school	28.15	>=25 to <30	moderate	former	NA	no	no	no	no	1.80434782608696	1.54347826086957	0	52696.51016	5855.16779566667
15973	2001-2002	2	28	55	<60	male	others	married or living with a partner	2.6	>=1	More than High school	28.56	>=25 to <30	mild	former	NA	no	yes	yes	no	3.2	1.4	0	63017.72071	7001.96896755556
15974	2001-2002	2	27	20	<60	female	mexican american	married or living with a partner	0.96	<1	More than High school	31.32	>=30	heavy	never	no	no	yes	no	no	3.47058823529412	2.67647058823529	0	32034.52882	3559.39209066667
15978	2001-2002	2	23	61	>=60	male	non-hispanic white	married or living with a partner	5	>=1	More than High school	29.62	>=25 to <30	heavy	never	NA	no	yes	no	no	4.10810810810811	2.48648648648649	0	54028.04758	6003.11639788889
15991	2001-2002	1	27	30	<60	female	non-hispanic black	never married	0.82	<1	Less than High school	52.05	>=30	never	never	no	no	yes	yes	no	1.9375	1.75	0	34980.80338	3886.75593155556
16000	2001-2002	2	16	72	>=60	female	non-hispanic white	married or living with a partner	2.09	>=1	More than High school	30.19	>=30	former	never	NA	no	yes	yes	no	2.85714285714286	2.58928571428571	0	47019.63648	5224.40405344444
16001	2001-2002	1	22	29	<60	female	non-hispanic white	married or living with a partner	5	>=1	High school	32.19	>=30	former	former	no	no	yes	no	no	4.91666666666667	4.16666666666667	0	5373.508497	597.056499666667
16010	2001-2002	2	19	29	<60	female	non-hispanic white	married or living with a partner	5	>=1	More than High school	24.28	<25	never	never	no	no	yes	yes	no	4.13513513513514	3.51351351351351	0	91089.74471	10121.08275
16013	2001-2002	1	22	38	<60	male	mexican american	married or living with a partner	3.14	>=1	Less than High school	30.61	>=30	heavy	never	NA	no	yes	yes	no	4.39130434782609	3	0	25201.87594	2800.20843788889
16041	2001-2002	1	16	75	>=60	male	non-hispanic white	married or living with a partner	1.26	>=1	Less than High school	37.03	>=30	heavy	former	NA	no	yes	no	no	5.18604651162791	4.55813953488372	0	24922.7297	2769.19218922222
16045	2001-2002	2	25	36	<60	male	mexican american	married or living with a partner	0.58	<1	Less than High school	27.41	>=25 to <30	never	never	NA	no	yes	no	no	5	3.89189189189189	0	18171.10051	2019.01116766667
16062	2001-2002	2	27	74	>=60	female	mexican american	never married	0.76	<1	Less than High school	29.51	>=25 to <30	never	former	NA	no	yes	yes	no	3.96923076923077	3.30769230769231	0	5824.480592	647.164510222222
16067	2001-2002	1	17	33	<60	female	mexican american	married or living with a partner	0.47	<1	High school	26.68	>=25 to <30	mild	former	no	no	no	no	no	1.17241379310345	0.896551724137931	0	16607.51179	1845.27908744444
16070	2001-2002	2	27	29	<60	male	mexican american	never married	0.43	<1	More than High school	26.65	>=25 to <30	heavy	never	NA	no	yes	no	no	3.44736842105263	3.13157894736842	0	33108.35351	3678.70594588889
16075	2001-2002	1	20	63	>=60	female	non-hispanic black	widowed/divorced/separated	0.29	<1	Less than High school	19.66	<25	heavy	now	NA	no	no	yes	no	1.34146341463415	1.18292682926829	0	9459.129142	1051.01434911111
16091	2001-2002	1	23	50	<60	female	non-hispanic white	married or living with a partner	4.36	>=1	High school	25.83	>=25 to <30	former	former	no	no	yes	no	no	4.3125	3.79166666666667	1	78751.14841	8750.12760055556
16092	2001-2002	2	20	40	<60	female	mexican american	married or living with a partner	1.17	>=1	Less than High school	21.68	<25	never	never	no	no	yes	no	no	3.04166666666667	2.70833333333333	0	15709.65457	1745.51717422222
16109	2001-2002	2	24	45	<60	female	non-hispanic white	widowed/divorced/separated	1.89	>=1	More than High school	17.09	<25	moderate	never	no	no	no	no	no	1.36904761904762	1.21428571428571	0	81996.53809	9110.72645477778
16110	2001-2002	1	15	56	<60	male	mexican american	married or living with a partner	1.73	>=1	More than High school	24.31	<25	heavy	now	NA	no	yes	no	yes	4.46808510638298	3.59574468085106	0	12506.47033	1389.60781444444
16123	2001-2002	2	22	22	<60	female	mexican american	married or living with a partner	1.1	>=1	Less than High school	40.03	>=30	never	never	no	no	yes	yes	no	2.04761904761905	1.69047619047619	0	25259.78718	2806.64302
16132	2001-2002	1	15	25	<60	male	non-hispanic white	never married	2.85	>=1	High school	26.13	>=25 to <30	heavy	now	NA	no	yes	no	no	3.6969696969697	3.06060606060606	0	71413.48419	7934.83157677778
16138	2001-2002	2	23	54	<60	female	non-hispanic white	married or living with a partner	5	>=1	More than High school	24.06	<25	mild	never	no	no	yes	no	no	3.48979591836735	2.95918367346939	0	81064.63098	9007.18122
16149	2001-2002	1	26	36	<60	male	non-hispanic white	married or living with a partner	1.72	>=1	High school	31.42	>=30	moderate	now	NA	no	yes	no	yes	4.6578947368421	4.21052631578947	0	88409.75436	9823.30604022222
16150	2001-2002	2	27	54	<60	male	others	married or living with a partner	5	>=1	More than High school	22.28	<25	mild	former	NA	no	yes	yes	no	3.58695652173913	2.67391304347826	0	74310.27513	8256.69723677778
16156	2001-2002	2	28	74	>=60	female	non-hispanic white	widowed/divorced/separated	1.56	>=1	More than High school	18.35	<25	moderate	former	NA	no	yes	yes	no	1.64197530864198	1.37037037037037	0	35441.17792	3937.90865811111
16163	2001-2002	2	24	60	>=60	male	non-hispanic white	married or living with a partner	3.52	>=1	Less than High school	32.07	>=30	former	former	NA	no	yes	no	no	3.80487804878049	2.63414634146341	0	52724.89622	5858.32180244444
16170	2001-2002	2	24	34	<60	female	non-hispanic white	married or living with a partner	1.2	>=1	More than High school	23.3	<25	former	never	no	no	no	no	no	1.80701754385965	1.52631578947368	0	47919.94832	5324.43870166667
16180	2001-2002	1	21	45	<60	male	non-hispanic white	married or living with a partner	5	>=1	More than High school	27.03	>=25 to <30	mild	never	NA	no	yes	yes	no	2.52173913043478	2.2463768115942	0	76687.9536	8520.88373344445
16187	2001-2002	1	23	70	>=60	male	non-hispanic white	married or living with a partner	2.15	>=1	Less than High school	26.93	>=25 to <30	mild	former	NA	no	yes	yes	yes	3.71052631578947	3.10526315789474	1	28397.92044	3155.32449333333
16193	2001-2002	2	27	71	>=60	male	others	married or living with a partner	1.45	>=1	Less than High school	26.82	>=25 to <30	former	former	NA	no	yes	yes	no	3.7027027027027	3.05405405405405	0	20922.73958	2324.74884266667
16199	2001-2002	2	20	47	<60	female	non-hispanic black	married or living with a partner	2.28	>=1	More than High school	38.52	>=30	mild	never	no	no	yes	yes	no	3.25581395348837	2.72093023255814	1	33705.93811	3745.10423455556
16200	2001-2002	2	24	66	>=60	female	non-hispanic white	married or living with a partner	5	>=1	More than High school	19.82	<25	moderate	former	NA	no	yes	yes	no	1.29347826086957	1.1195652173913	0	54136.54999	6015.172221
16205	2001-2002	1	17	54	<60	female	non-hispanic white	married or living with a partner	5	>=1	High school	24.98	<25	moderate	former	no	no	yes	yes	no	1.97368421052632	1.57894736842105	0	58535.68389	6503.96487688889
16215	2001-2002	1	26	57	<60	female	non-hispanic white	married or living with a partner	5	>=1	More than High school	29.93	>=25 to <30	heavy	former	no	yes	yes	yes	no	3.32142857142857	2.35714285714286	0	67199.6526	7466.628067
16216	2001-2002	1	14	27	<60	female	non-hispanic white	married or living with a partner	2.73	>=1	More than High school	25.89	>=25 to <30	mild	never	no	no	yes	no	no	2.91666666666667	2.51666666666667	0	68278.44202	7586.49355788889
16223	2001-2002	2	16	39	<60	female	non-hispanic white	widowed/divorced/separated	0.17	<1	High school	21.65	<25	former	now	no	no	yes	no	no	10.6923076923077	8.61538461538461	1	59874.78707	6652.75411877778
16228	2001-2002	1	22	55	<60	male	non-hispanic white	married or living with a partner	5	>=1	More than High school	28.34	>=25 to <30	moderate	former	NA	no	yes	no	no	4.56818181818182	3.27272727272727	0	56045.4723	6227.27470033333
16229	2001-2002	2	21	71	>=60	female	non-hispanic white	widowed/divorced/separated	1.35	>=1	High school	36.58	>=30	former	never	NA	no	yes	yes	yes	2.34848484848485	1.81818181818182	0	22186.69202	2465.18800233333
16246	2001-2002	1	26	63	>=60	female	non-hispanic white	widowed/divorced/separated	1.34	>=1	High school	20.88	<25	former	now	NA	no	yes	no	no	2.77777777777778	2.08888888888889	0	58490.90245	6498.98916077778
16255	2001-2002	2	27	83	>=60	female	mexican american	widowed/divorced/separated	0.7	<1	Less than High school	19.64	<25	former	former	NA	no	yes	yes	no	3.04615384615385	2.56923076923077	0	5824.480592	647.164510222222
16256	2001-2002	2	16	85	>=60	female	non-hispanic white	married or living with a partner	5	>=1	More than High school	22.46	<25	moderate	former	NA	yes	yes	yes	no	1.85333333333333	1.52	0	25391.9654	2821.32948888889
16270	2001-2002	2	17	41	<60	female	mexican american	widowed/divorced/separated	5	>=1	More than High school	27.61	>=25 to <30	moderate	now	no	no	yes	no	no	2.21428571428571	1.9	0	11864.41986	1318.26887277778
16289	2001-2002	1	24	40	<60	male	non-hispanic black	married or living with a partner	1.31	>=1	Less than High school	28.56	>=25 to <30	mild	former	NA	no	yes	yes	no	3.55882352941176	2.67647058823529	0	20019.46969	2224.38552111111
16291	2001-2002	2	25	37	<60	male	non-hispanic white	married or living with a partner	0.92	<1	High school	35.54	>=30	mild	former	NA	yes	yes	yes	no	6.53125	4.6875	0	84500.85897	9388.98432966667
16295	2001-2002	1	27	77	>=60	male	non-hispanic black	married or living with a partner	0.85	<1	Less than High school	26.64	>=25 to <30	mild	now	NA	no	yes	yes	no	7.12121212121212	5.93939393939394	1	10313.54094	1145.94899277778
16299	2001-2002	1	19	49	<60	female	non-hispanic white	married or living with a partner	5	>=1	More than High school	23.95	<25	mild	never	no	no	yes	yes	no	1.77777777777778	1.48611111111111	0	96519.58544	10724.3983817778
16300	2001-2002	1	22	77	>=60	female	non-hispanic white	married or living with a partner	1.38	>=1	More than High school	32.54	>=30	former	former	NA	no	yes	no	no	1.63291139240506	1.36708860759494	0	39078.31635	4342.03515022222
16301	2001-2002	1	24	77	>=60	male	non-hispanic white	married or living with a partner	5	>=1	More than High school	27.46	>=25 to <30	mild	former	NA	yes	yes	yes	yes	1.84615384615385	1.56410256410256	1	32652.82793	3628.09199188889
16314	2001-2002	2	28	28	<60	male	others	married or living with a partner	1.33	>=1	High school	26.81	>=25 to <30	heavy	never	NA	no	yes	no	yes	4.80952380952381	4.02380952380952	0	60926.06027	6769.56225222222
16326	2001-2002	2	28	80	>=60	male	mexican american	married or living with a partner	3.33	>=1	More than High school	27.01	>=25 to <30	former	former	NA	yes	yes	yes	no	3.65714285714286	2.82857142857143	0	2860.116567	317.790729666667
16328	2001-2002	2	24	23	<60	female	non-hispanic white	married or living with a partner	0.58	<1	Less than High school	22.76	<25	moderate	never	no	no	yes	no	no	1.97777777777778	1.51111111111111	0	86875.67555	9652.85283922222
16329	2001-2002	1	23	53	<60	female	non-hispanic white	married or living with a partner	3.27	>=1	High school	33.41	>=30	former	now	no	no	yes	yes	no	4.67567567567568	4.02702702702703	0	52745.85403	5860.65044755556
16331	2001-2002	1	15	35	<60	male	mexican american	never married	2.82	>=1	Less than High school	27.8	>=25 to <30	heavy	former	NA	no	yes	yes	no	4.1	3.48	0	19348.3785	2149.81983277778
16345	2001-2002	1	14	60	>=60	female	non-hispanic black	married or living with a partner	3.72	>=1	More than High school	35.01	>=30	former	former	NA	no	no	yes	no	1.48214285714286	1.25	0	15527.51685	1725.27964988889
16349	2001-2002	2	20	74	>=60	male	non-hispanic white	married or living with a partner	0.67	<1	Less than High school	23.73	<25	former	former	NA	no	yes	no	no	2.59259259259259	1.94444444444444	0	13423.60772	1491.51196922222
16353	2001-2002	2	25	31	<60	female	mexican american	never married	2.18	>=1	Less than High school	19.91	<25	heavy	never	no	no	no	no	no	2.58	2.3	0	15521.90945	1724.65660555556
16359	2001-2002	1	17	28	<60	male	mexican american	married or living with a partner	0.47	<1	Less than High school	28.26	>=25 to <30	heavy	never	NA	no	yes	no	no	3.26086956521739	2.60869565217391	0	15991.16047	1776.79560777778
16362	2001-2002	2	28	61	>=60	female	mexican american	widowed/divorced/separated	5	>=1	More than High school	42.41	>=30	mild	now	NA	no	yes	yes	no	4.06818181818182	3.5	0	3925.813883	436.201542555556
16368	2001-2002	2	15	26	<60	female	non-hispanic white	married or living with a partner	3.35	>=1	More than High school	21.84	<25	moderate	former	no	no	no	no	no	1.9672131147541	1.73770491803279	0	74408.3997	8267.59996666667
16372	2001-2002	1	18	37	<60	male	non-hispanic black	married or living with a partner	3.08	>=1	Less than High school	24.41	<25	mild	now	NA	no	yes	no	no	1.6125	1.4625	0	29352.71546	3261.41282833333
16376	2001-2002	1	22	53	<60	male	non-hispanic white	married or living with a partner	4.92	>=1	More than High school	28.1	>=25 to <30	mild	never	NA	no	no	yes	no	2.60416666666667	2.0625	0	54983.24299	6109.24922122222
16391	2001-2002	2	28	29	<60	female	mexican american	married or living with a partner	2.95	>=1	Less than High school	24.7	<25	heavy	never	no	no	yes	no	no	2.76086956521739	2.26086956521739	0	18408.67442	2045.40826911111
16403	2001-2002	2	19	30	<60	male	non-hispanic white	married or living with a partner	0.73	<1	High school	41.62	>=30	never	never	NA	no	yes	no	no	3.64102564102564	2.71794871794872	0	44500.90305	4944.54478333333
16405	2001-2002	2	24	22	<60	female	non-hispanic white	never married	4.01	>=1	More than High school	22.51	<25	mild	former	no	no	yes	no	no	3.83333333333333	3.59259259259259	0	6198.540312	688.726701333333
16420	2001-2002	2	15	53	<60	female	non-hispanic white	widowed/divorced/separated	5	>=1	More than High school	31.92	>=30	mild	never	no	no	yes	no	no	3.39622641509434	2.83018867924528	0	75301.5915	8366.84349944445
16434	2001-2002	1	26	66	>=60	male	non-hispanic black	married or living with a partner	0.69	<1	Less than High school	43.29	>=30	former	now	NA	yes	no	yes	no	2.87755102040816	2.3469387755102	1	10287.17647	1143.019608
16447	2001-2002	2	26	66	>=60	male	non-hispanic white	married or living with a partner	3.45	>=1	More than High school	27.29	>=25 to <30	mild	never	NA	no	yes	yes	no	4.40909090909091	4.02272727272727	0	37477.91269	4164.21252077778
16481	2001-2002	2	26	57	<60	male	non-hispanic black	married or living with a partner	5	>=1	More than High school	22.76	<25	former	former	NA	no	yes	yes	no	3.35555555555556	3	0	16424.22607	1824.91400811111
16482	2001-2002	1	17	47	<60	female	mexican american	widowed/divorced/separated	2.6	>=1	Less than High school	26.03	>=25 to <30	mild	former	no	no	no	no	no	2.04838709677419	1.75806451612903	0	12214.20253	1357.13361455556
16497	2001-2002	2	23	74	>=60	male	non-hispanic white	married or living with a partner	4.79	>=1	Less than High school	35.82	>=30	mild	former	NA	yes	yes	yes	yes	2.88235294117647	2.41176470588235	1	27910.85276	3101.20586166667
16501	2001-2002	2	18	45	<60	male	non-hispanic black	married or living with a partner	5	>=1	More than High school	30.76	>=30	mild	never	NA	no	yes	yes	no	4.42553191489362	3.51063829787234	1	24690.86943	2743.42993655556
16505	2001-2002	2	27	29	<60	male	others	never married	0.77	<1	More than High school	24.85	<25	mild	now	NA	no	no	no	no	1.82142857142857	1.375	0	84386.62322	9376.29146911111
16506	2001-2002	1	19	61	>=60	female	non-hispanic white	married or living with a partner	5	>=1	High school	28.67	>=25 to <30	moderate	never	NA	no	yes	no	no	6.33333333333333	4.04166666666667	1	47600.10804	5288.900893
16515	2001-2002	1	14	79	>=60	male	non-hispanic black	widowed/divorced/separated	1.82	>=1	Less than High school	21.1	<25	former	former	NA	no	no	no	no	1.5	1.22413793103448	0	11273.47262	1252.60806833333
16538	2001-2002	1	18	40	<60	male	non-hispanic white	married or living with a partner	3.63	>=1	High school	29.75	>=25 to <30	moderate	never	NA	no	yes	no	no	4.36585365853659	3.75609756097561	0	95853.24452	10650.3605024444
16548	2001-2002	1	16	37	<60	male	non-hispanic black	widowed/divorced/separated	0.68	<1	Less than High school	41.9	>=30	heavy	now	NA	yes	yes	yes	no	3.9375	3.1875	0	29636.74363	3292.97151477778
16551	2001-2002	1	17	57	<60	female	non-hispanic white	widowed/divorced/separated	5	>=1	More than High school	21.98	<25	former	now	no	no	yes	no	no	2.21951219512195	1.75609756097561	0	61020.05271	6780.00585688889
16560	2001-2002	2	17	76	>=60	female	mexican american	married or living with a partner	4.77	>=1	Less than High school	26.06	>=25 to <30	mild	never	NA	no	yes	yes	no	2.33802816901408	1.74647887323944	1	4958.723085	550.969231666667
16561	2001-2002	2	21	85	>=60	female	non-hispanic white	widowed/divorced/separated	5	>=1	High school	21.71	<25	never	never	NA	no	yes	yes	no	3	2.32835820895522	1	15872.62304	1763.62478244444
16565	2001-2002	2	22	45	<60	male	mexican american	married or living with a partner	1.19	>=1	High school	30.95	>=30	heavy	now	NA	no	yes	no	no	2.6875	2.02083333333333	0	17707.11969	1967.45774311111
16575	2001-2002	2	20	62	>=60	female	non-hispanic black	married or living with a partner	1.26	>=1	Less than High school	36.36	>=30	never	never	NA	no	yes	yes	yes	1.72972972972973	1.52702702702703	0	17629.99207	1958.88800755556
16583	2001-2002	2	23	78	>=60	male	non-hispanic white	married or living with a partner	1.17	>=1	High school	21.62	<25	never	never	NA	no	yes	no	no	6.91836734693878	6.20408163265306	0	12888.47636	1432.05292933333
16584	2001-2002	2	27	45	<60	female	mexican american	married or living with a partner	2.1	>=1	High school	25.19	>=25 to <30	mild	former	no	no	yes	no	no	4.27659574468085	3.21276595744681	0	17199.50815	1911.05646088889
16587	2001-2002	1	22	61	>=60	female	non-hispanic white	widowed/divorced/separated	2.1	>=1	More than High school	41.11	>=30	moderate	now	NA	no	yes	no	no	4.58	3.92	0	47459.05266	5273.22807366667
16593	2001-2002	1	24	24	<60	male	others	never married	2.56	>=1	More than High school	19.85	<25	mild	never	NA	no	no	yes	no	2.11538461538462	1.69230769230769	0	30027.99895	3336.44432733333
16615	2001-2002	1	15	22	<60	male	mexican american	never married	0.45	<1	Less than High school	25.74	>=25 to <30	moderate	now	NA	no	yes	no	no	4.025	2.8	0	20136.34245	2237.37138333333
16628	2001-2002	1	24	33	<60	female	non-hispanic black	widowed/divorced/separated	2.04	>=1	More than High school	22.24	<25	mild	never	no	no	no	no	no	1.34328358208955	1.23880597014925	0	38066.63879	4229.62653177778
16631	2001-2002	1	27	21	<60	male	non-hispanic black	never married	0.5	<1	More than High school	27.56	>=25 to <30	heavy	now	NA	no	yes	no	no	3.15094339622642	2.92452830188679	0	29998.70334	3333.18925977778
16637	2001-2002	1	19	75	>=60	female	non-hispanic white	widowed/divorced/separated	1.63	>=1	Less than High school	18.42	<25	former	former	NA	no	yes	yes	no	2.25396825396825	2	0	40473.6922	4497.07691066667
16639	2001-2002	2	16	28	<60	male	mexican american	never married	0.18	<1	Less than High school	28.86	>=25 to <30	heavy	now	NA	no	yes	no	no	8.45833333333333	7.375	0	25308.12058	2812.01339733333
16642	2001-2002	1	28	44	<60	female	mexican american	married or living with a partner	0.96	<1	Less than High school	27.3	>=25 to <30	never	never	no	no	yes	yes	yes	3.05357142857143	2.41071428571429	0	9503.926065	1055.991785
16643	2001-2002	1	16	69	>=60	male	non-hispanic white	widowed/divorced/separated	1.58	>=1	Less than High school	30.1	>=30	heavy	former	NA	no	yes	yes	yes	3.15384615384615	2.57692307692308	1	53536.28818	5948.47646477778
16655	2001-2002	2	23	25	<60	female	mexican american	married or living with a partner	0	<1	Less than High school	27.54	>=25 to <30	heavy	now	no	no	yes	no	no	3.25	2.33333333333333	0	22218.62229	2468.73581011111
16659	2001-2002	2	18	55	<60	male	non-hispanic white	married or living with a partner	5	>=1	More than High school	29.6	>=25 to <30	heavy	former	NA	no	yes	no	no	4.4	3.7	0	76996.05036	8555.11670666667
16661	2001-2002	2	20	50	<60	male	non-hispanic black	married or living with a partner	1.26	>=1	Less than High school	31.45	>=30	former	former	NA	yes	yes	yes	yes	5.34285714285714	4.34285714285714	1	27598.64427	3066.51602955556
16664	2001-2002	2	20	65	>=60	female	non-hispanic black	widowed/divorced/separated	0.77	<1	High school	36.61	>=30	former	never	NA	no	yes	yes	no	4.18	3.76	0	21261.97144	2362.44127077778
16672	2001-2002	1	26	85	>=60	male	non-hispanic white	married or living with a partner	1.32	>=1	Less than High school	23.44	<25	mild	former	NA	no	yes	yes	no	4.02564102564103	3.02564102564103	1	14811.54346	1645.72705088889
16676	2001-2002	2	14	82	>=60	male	non-hispanic white	widowed/divorced/separated	2.6	>=1	High school	28.96	>=25 to <30	mild	former	NA	no	yes	yes	no	5.15384615384615	3.35897435897436	1	17629.11676	1958.79075088889
16677	2001-2002	2	27	30	<60	male	mexican american	never married	1.7	>=1	More than High school	20.05	<25	mild	never	NA	no	no	no	no	1.92424242424242	1.65151515151515	0	34732.00123	3859.11124722222
16682	2001-2002	1	15	29	<60	female	mexican american	married or living with a partner	0.99	<1	Less than High school	31.63	>=30	former	never	no	no	yes	no	no	2.28205128205128	1.51282051282051	0	19841.73736	2204.63748455556
16697	2001-2002	1	16	26	<60	male	non-hispanic white	married or living with a partner	1.18	>=1	High school	33.17	>=30	mild	now	NA	no	yes	no	no	6.10714285714286	4.92857142857143	0	78735.27122	8748.363469
16701	2001-2002	1	15	45	<60	male	others	widowed/divorced/separated	1.69	>=1	Less than High school	20.51	<25	heavy	now	NA	no	no	no	no	1.65217391304348	1.39130434782609	0	81899.05657	9099.89517422222
16705	2001-2002	1	20	32	<60	male	non-hispanic black	married or living with a partner	0.85	<1	More than High school	29.01	>=25 to <30	heavy	never	NA	no	yes	no	no	3.91666666666667	3.45833333333333	0	20287.10072	2254.12230255556
16708	2001-2002	2	21	23	<60	female	non-hispanic white	never married	1.58	>=1	More than High school	24.44	<25	heavy	never	no	no	no	no	no	1.35483870967742	1.20967741935484	0	60987.10233	6776.344703
16711	2001-2002	1	19	49	<60	male	non-hispanic white	married or living with a partner	5	>=1	More than High school	28.73	>=25 to <30	mild	never	NA	no	yes	no	no	3.63829787234043	3.06382978723404	0	98708.509	10967.6121107778
16722	2001-2002	1	22	30	<60	male	non-hispanic white	never married	5	>=1	High school	24.33	<25	mild	never	NA	no	yes	no	no	3.06122448979592	2.77551020408163	0	75048.88851	8338.76538977778
16729	2001-2002	1	20	85	>=60	male	others	married or living with a partner	0.98	<1	Less than High school	24.31	<25	former	never	NA	no	yes	yes	no	6.15384615384615	3.92307692307692	0	19038.46341	2115.38482344444
16730	2001-2002	1	19	79	>=60	female	non-hispanic white	married or living with a partner	2.2	>=1	More than High school	37.4	>=30	never	never	NA	no	yes	yes	no	3.06	1.98	0	44008.47464	4889.83051588889
16736	2001-2002	2	20	85	>=60	female	non-hispanic white	widowed/divorced/separated	1.54	>=1	More than High school	21.3	<25	former	former	NA	no	no	yes	no	1.41935483870968	1.19354838709677	0	22042.34869	2449.14985488889
16738	2001-2002	2	16	29	<60	male	non-hispanic black	married or living with a partner	2.82	>=1	More than High school	33.63	>=30	never	never	NA	no	yes	yes	no	3.91666666666667	2.55555555555556	0	38457.44541	4273.04948988889
16741	2001-2002	1	24	30	<60	male	non-hispanic white	never married	2.21	>=1	More than High school	26.78	>=25 to <30	heavy	now	NA	no	no	yes	no	2.12903225806452	1.80645161290323	0	85849.0929	9538.78809944444
16754	2001-2002	2	27	34	<60	male	mexican american	never married	1.7	>=1	More than High school	21.29	<25	heavy	now	NA	no	yes	no	no	1.09677419354839	0.612903225806452	0	34732.00123	3859.11124722222
16771	2001-2002	2	22	53	<60	male	non-hispanic white	widowed/divorced/separated	5	>=1	High school	27.38	>=25 to <30	former	never	NA	no	yes	no	no	4.26190476190476	3.35714285714286	0	96035.30033	10670.5889255556
16779	2001-2002	1	26	85	>=60	male	non-hispanic white	widowed/divorced/separated	0.87	<1	Less than High school	23.97	<25	former	former	NA	no	no	yes	yes	3.075	2.6	0	14614.50567	1623.83396277778
16791	2001-2002	2	27	36	<60	male	others	married or living with a partner	1.73	>=1	More than High school	21.78	<25	moderate	former	NA	no	yes	no	no	4.53846153846154	3.30769230769231	0	101429.1491	11269.9054594444
16796	2001-2002	2	16	40	<60	female	non-hispanic black	married or living with a partner	3.54	>=1	High school	39.99	>=30	heavy	never	no	no	yes	no	no	4.34146341463415	3.70731707317073	0	38827.98635	4314.220706
16808	2001-2002	2	22	63	>=60	male	non-hispanic white	married or living with a partner	2.7	>=1	High school	25.19	>=25 to <30	former	former	NA	no	yes	yes	no	3.86363636363636	3.06818181818182	0	66492.27375	7388.03041611111
16811	2001-2002	2	20	48	<60	male	non-hispanic black	never married	0.67	<1	Less than High school	21.39	<25	heavy	now	NA	no	no	no	no	1.21052631578947	1.07017543859649	0	27498.91917	3055.43546366667
16814	2001-2002	1	26	28	<60	female	non-hispanic white	married or living with a partner	2.32	>=1	Less than High school	25.89	>=25 to <30	moderate	now	no	no	yes	no	no	5.18918918918919	4.21621621621622	0	73869.40893	8207.71210333333
16823	2001-2002	1	15	73	>=60	male	mexican american	married or living with a partner	1.36	>=1	Less than High school	28.05	>=25 to <30	former	never	NA	yes	yes	yes	yes	2.79487179487179	1.69230769230769	1	3647.971792	405.330199111111
16834	2001-2002	1	24	39	<60	female	others	married or living with a partner	5	>=1	More than High school	20.92	<25	heavy	never	no	no	no	yes	no	1.28169014084507	1.14084507042254	0	91726.08806	10191.7875623333
16844	2001-2002	2	14	41	<60	female	non-hispanic black	widowed/divorced/separated	0.43	<1	Less than High school	53.35	>=30	never	never	no	no	yes	yes	yes	2.60975609756098	2.24390243902439	0	30958.67531	3439.85281188889
16845	2001-2002	2	15	60	>=60	female	mexican american	married or living with a partner	1.55	>=1	Less than High school	22.06	<25	mild	now	NA	no	yes	no	no	2.73684210526316	2.42105263157895	0	6188.388679	687.598742111111
16850	2001-2002	1	15	30	<60	male	mexican american	married or living with a partner	0.88	<1	Less than High school	21.51	<25	heavy	now	NA	no	no	no	no	1.60526315789474	1.38157894736842	0	18713.00578	2079.222864
16863	2001-2002	2	19	48	<60	male	non-hispanic white	married or living with a partner	0.94	<1	More than High school	37.3	>=30	never	never	NA	no	yes	no	yes	4.32432432432432	3.32432432432432	0	116136.7232	12904.0803503333
16875	2001-2002	1	15	53	<60	male	mexican american	married or living with a partner	3.51	>=1	More than High school	29.79	>=25 to <30	mild	never	NA	no	yes	no	no	5.33333333333333	4.28205128205128	0	11782.91908	1309.21323111111
16887	2001-2002	1	14	47	<60	female	non-hispanic black	widowed/divorced/separated	0.68	<1	More than High school	39.97	>=30	former	never	no	no	yes	no	yes	3.48837209302326	3.13953488372093	0	27827.043	3091.89366622222
16898	2001-2002	1	16	82	>=60	male	non-hispanic white	married or living with a partner	5	>=1	Less than High school	26.79	>=25 to <30	mild	never	NA	no	no	yes	no	2.22222222222222	1.83333333333333	0	17484.42445	1942.713828
16902	2001-2002	2	24	53	<60	female	non-hispanic white	married or living with a partner	5	>=1	More than High school	31.47	>=30	mild	now	no	no	yes	no	no	5	3.88095238095238	0	80029.479	8892.16433344445
16904	2001-2002	1	20	39	<60	male	non-hispanic black	never married	1.94	>=1	Less than High school	23.32	<25	heavy	now	NA	no	yes	no	no	2.075	1.775	0	20287.10072	2254.12230255556
16909	2001-2002	1	14	48	<60	female	non-hispanic white	married or living with a partner	5	>=1	More than High school	21.56	<25	moderate	now	no	no	yes	no	no	2.56363636363636	1.94545454545455	0	83277.30053	9253.033392
16913	2001-2002	2	23	35	<60	male	others	married or living with a partner	4.12	>=1	Less than High school	25.52	>=25 to <30	heavy	former	NA	no	yes	no	no	4.62222222222222	4.06666666666667	0	65417.77354	7268.64150455556
16918	2001-2002	1	16	65	>=60	female	non-hispanic black	widowed/divorced/separated	1.35	>=1	More than High school	43.27	>=30	mild	now	NA	no	yes	yes	no	2.64516129032258	2.2258064516129	1	19671.82998	2185.75888633333
16925	2001-2002	1	26	71	>=60	male	non-hispanic white	married or living with a partner	5	>=1	High school	28.29	>=25 to <30	former	former	NA	yes	no	yes	yes	2.65116279069767	2.09302325581395	0	36511.64147	4056.84905166667
16926	2001-2002	2	25	51	<60	male	others	married or living with a partner	2.53	>=1	More than High school	28.88	>=25 to <30	former	former	NA	no	yes	no	no	3.65957446808511	3.21276595744681	0	63198.52901	7022.058779
16927	2001-2002	2	20	49	<60	male	non-hispanic black	never married	2.28	>=1	High school	20.17	<25	moderate	now	NA	no	no	yes	no	1.55263157894737	1.39473684210526	0	27309.36432	3034.373813
16931	2001-2002	2	23	36	<60	female	non-hispanic white	married or living with a partner	2.93	>=1	High school	24.39	<25	heavy	former	no	no	yes	yes	no	2.79245283018868	2.11320754716981	0	76370.0828	8485.56475544444
16936	2001-2002	1	15	35	<60	male	non-hispanic black	married or living with a partner	4.74	>=1	More than High school	22.72	<25	mild	never	NA	no	no	no	no	2.01639344262295	1.75409836065574	0	28087.17143	3120.79682522222
16945	2001-2002	1	20	74	>=60	female	others	never married	1.98	>=1	High school	23.2	<25	mild	never	NA	no	yes	no	no	2.36842105263158	2.08771929824561	0	10130.08788	1125.56531955556
16959	2001-2002	2	22	28	<60	female	non-hispanic white	married or living with a partner	1.83	>=1	Less than High school	27.11	>=25 to <30	former	never	no	no	no	no	no	2.37931034482759	2.06896551724138	0	79767.64569	8863.07174322222
16967	2001-2002	2	17	33	<60	male	mexican american	married or living with a partner	1.73	>=1	Less than High school	28.09	>=25 to <30	heavy	never	NA	no	yes	no	no	4	3.42857142857143	0	18340.45438	2037.828264
16988	2001-2002	1	23	48	<60	female	non-hispanic white	married or living with a partner	5	>=1	More than High school	34.54	>=30	moderate	never	no	no	yes	yes	no	2.91228070175439	2.54385964912281	0	85611.98688	9512.44298611111
16994	2001-2002	1	21	59	<60	male	non-hispanic white	widowed/divorced/separated	2.91	>=1	High school	33.17	>=30	former	now	NA	no	yes	no	no	3.90243902439024	3.36585365853659	0	50592.80731	5621.42303433333
16995	2001-2002	1	16	59	<60	male	non-hispanic white	married or living with a partner	5	>=1	More than High school	27.42	>=25 to <30	mild	now	NA	no	yes	no	no	5.75	4.425	0	73632.16124	8181.35124911111
17003	2001-2002	2	15	67	>=60	male	non-hispanic white	married or living with a partner	5	>=1	More than High school	29.69	>=25 to <30	mild	former	NA	yes	yes	yes	no	2.86	2.14	0	49610.07677	5512.230752
17006	2001-2002	2	19	59	<60	female	non-hispanic white	widowed/divorced/separated	3.49	>=1	More than High school	33.04	>=30	never	never	no	no	yes	yes	no	5.19512195121951	3.95121951219512	0	79610.30515	8845.58946133333
17008	2001-2002	2	15	22	<60	female	mexican american	married or living with a partner	1.33	>=1	Less than High school	26.72	>=25 to <30	never	never	no	no	no	no	no	1.74	1.58	0	23769.02186	2641.00242855556
17013	2001-2002	2	25	83	>=60	male	non-hispanic white	married or living with a partner	3.45	>=1	More than High school	24.37	<25	never	never	NA	yes	no	yes	no	3.4	2.725	0	12470.76409	1385.64045411111
17018	2001-2002	1	15	22	<60	female	others	never married	2.27	>=1	More than High school	27.79	>=25 to <30	heavy	never	no	no	yes	no	yes	2.01470588235294	1.69117647058824	0	59984.44429	6664.93825477778
17019	2001-2002	2	24	56	<60	female	non-hispanic white	widowed/divorced/separated	4.61	>=1	More than High school	35.06	>=30	mild	never	no	no	yes	yes	no	2.34426229508197	2	0	80029.479	8892.16433344445
17027	2001-2002	2	15	30	<60	male	non-hispanic white	married or living with a partner	3.35	>=1	More than High school	20.55	<25	mild	former	NA	no	no	no	no	2.30434782608696	1.8695652173913	0	66751.92229	7416.88025388889
17048	2001-2002	2	22	47	<60	female	mexican american	married or living with a partner	1.19	>=1	Less than High school	32.36	>=30	never	never	no	no	no	no	no	1.88524590163934	1.47540983606557	0	18468.43288	2052.04809722222
17049	2001-2002	1	17	80	>=60	female	non-hispanic white	widowed/divorced/separated	3.39	>=1	More than High school	26.14	>=25 to <30	mild	former	NA	yes	yes	yes	no	2.85714285714286	1.28571428571429	1	23832.94116	2648.10457344444
17061	2001-2002	2	20	64	>=60	male	non-hispanic white	married or living with a partner	5	>=1	Less than High school	26.88	>=25 to <30	mild	former	NA	yes	yes	yes	no	3.5	2.79411764705882	0	45219.01456	5024.33495144444
17072	2001-2002	2	23	80	>=60	female	non-hispanic white	widowed/divorced/separated	1.24	>=1	More than High school	22.53	<25	never	never	NA	yes	yes	yes	yes	5.52631578947368	3.97368421052632	0	20923.32534	2324.81392688889
17077	2001-2002	2	20	26	<60	female	non-hispanic white	married or living with a partner	3.87	>=1	More than High school	34.44	>=30	moderate	never	no	no	yes	no	no	2.96491228070175	2.24561403508772	0	83022.49268	9224.72140866667
17078	2001-2002	2	24	32	<60	male	non-hispanic white	married or living with a partner	1.06	>=1	Less than High school	24.57	<25	mild	now	NA	no	yes	no	no	2.94117647058824	2.52941176470588	0	78842.53822	8760.28202466667
17091	2001-2002	2	16	46	<60	male	non-hispanic white	married or living with a partner	3.98	>=1	High school	35.16	>=30	heavy	now	NA	no	yes	no	no	4.34883720930233	3.06976744186047	0	116020.8031	12891.2003416667
17104	2001-2002	2	15	52	<60	male	non-hispanic white	married or living with a partner	5	>=1	High school	33.22	>=30	mild	former	NA	no	yes	yes	no	4.51351351351351	3.75675675675676	0	71254.33404	7917.14822611111
17112	2001-2002	1	26	31	<60	female	non-hispanic white	married or living with a partner	1.7	>=1	High school	30.86	>=30	mild	now	no	no	yes	yes	no	4.90909090909091	3.96969696969697	0	87680.9961	9742.33290011111
17125	2001-2002	1	19	31	<60	male	non-hispanic white	married or living with a partner	1.74	>=1	More than High school	27.84	>=25 to <30	mild	never	NA	no	yes	no	no	5.5	3.29166666666667	0	89339.08539	9926.56504277778
17126	2001-2002	2	24	26	<60	male	mexican american	married or living with a partner	5	>=1	More than High school	23.08	<25	former	never	NA	no	no	no	no	2.68888888888889	2.28888888888889	0	22260.72244	2473.413604
17135	2001-2002	1	27	61	>=60	male	non-hispanic black	married or living with a partner	1.69	>=1	Less than High school	26.86	>=25 to <30	mild	now	NA	no	yes	yes	no	5.45161290322581	4.2258064516129	0	8484.671753	942.741305888889
17152	2001-2002	1	23	80	>=60	male	non-hispanic white	married or living with a partner	0	<1	Less than High school	21.73	<25	heavy	never	NA	no	no	yes	no	2.59615384615385	2.34615384615385	0	11226.38271	1247.37585666667
17158	2001-2002	1	24	62	>=60	female	non-hispanic white	married or living with a partner	2.24	>=1	More than High school	26.9	>=25 to <30	mild	now	NA	no	yes	yes	no	6.04761904761905	5.11904761904762	0	50957.8126	5661.97917733333
17161	2001-2002	1	26	36	<60	female	non-hispanic white	married or living with a partner	0.34	<1	More than High school	22.44	<25	former	never	no	no	yes	no	no	2.90909090909091	2.47727272727273	0	91283.03715	10142.5596832222
17170	2001-2002	2	17	39	<60	male	mexican american	married or living with a partner	5	>=1	More than High school	29.68	>=25 to <30	heavy	never	NA	no	yes	no	no	1.7375	1.4625	0	19516.59422	2168.510469
17176	2001-2002	1	28	41	<60	male	non-hispanic black	married or living with a partner	5	>=1	Less than High school	19.87	<25	mild	never	NA	no	no	no	no	1.58441558441558	1.45454545454545	0	19987.62685	2220.84742733333
17181	2001-2002	2	17	51	<60	male	mexican american	married or living with a partner	5	>=1	More than High school	31.89	>=30	heavy	now	NA	no	yes	yes	no	2.73469387755102	1.83673469387755	0	11068.13924	1229.79324922222
17183	2001-2002	1	27	21	<60	male	non-hispanic white	never married	5	>=1	More than High school	22.59	<25	heavy	now	NA	no	yes	no	no	1.9047619047619	1.22222222222222	0	77719.4845	8635.49827777778
17188	2001-2002	2	16	29	<60	female	mexican american	married or living with a partner	0.42	<1	Less than High school	26.27	>=25 to <30	former	never	no	no	yes	no	no	2.27659574468085	1.80851063829787	0	25898.34699	2877.59410944444
17195	2001-2002	2	17	27	<60	male	mexican american	married or living with a partner	0.8	<1	Less than High school	25.51	>=25 to <30	mild	never	NA	no	yes	no	no	4.475	4.025	0	16560.98126	1840.109029
17197	2001-2002	2	21	72	>=60	female	non-hispanic white	married or living with a partner	5	>=1	High school	24.66	<25	mild	former	NA	no	yes	yes	yes	2.63461538461538	1.90384615384615	1	29498.67015	3277.63001622222
17202	2001-2002	2	23	58	<60	female	non-hispanic white	married or living with a partner	3.35	>=1	More than High school	26.47	>=25 to <30	former	never	no	no	yes	no	no	7.63414634146341	6.75609756097561	1	81064.63098	9007.18122
17203	2001-2002	1	23	80	>=60	female	non-hispanic white	widowed/divorced/separated	2.71	>=1	High school	23.52	<25	mild	former	NA	no	yes	no	no	2.57142857142857	2.06493506493507	0	20326.19996	2258.46666244444
17204	2001-2002	2	21	29	<60	female	non-hispanic white	married or living with a partner	5	>=1	More than High school	20.52	<25	mild	never	no	no	yes	no	no	2.18571428571429	1.82857142857143	0	60987.10233	6776.344703
17208	2001-2002	1	15	51	<60	female	mexican american	married or living with a partner	1.73	>=1	High school	35.27	>=30	moderate	never	no	no	no	no	no	2.01960784313725	1.80392156862745	0	13743.94892	1527.10543544444
17211	2001-2002	1	23	65	>=60	female	non-hispanic white	married or living with a partner	5	>=1	More than High school	24.66	<25	mild	former	NA	no	yes	no	no	0.880281690140845	0.788732394366197	0	39909.79649	4434.42183244444
17213	2001-2002	1	18	20	<60	male	mexican american	married or living with a partner	0.84	<1	High school	28.34	>=25 to <30	mild	never	NA	no	yes	no	no	5.10526315789474	4.39473684210526	0	26488.65294	2943.18366033333
17224	2001-2002	2	23	83	>=60	male	non-hispanic white	never married	0.77	<1	Less than High school	19.84	<25	former	former	NA	no	yes	yes	yes	4.6875	2.65625	1	8457.720059	939.746673222222
17242	2001-2002	2	22	83	>=60	male	non-hispanic white	widowed/divorced/separated	2.03	>=1	More than High school	22.96	<25	mild	now	NA	no	yes	yes	no	4	3.59574468085106	0	21075.18032	2341.68670188889
17244	2001-2002	2	19	29	<60	male	non-hispanic white	married or living with a partner	4.84	>=1	High school	23.1	<25	mild	now	NA	no	yes	no	no	4.78787878787879	4.39393939393939	0	90649.7161	10072.19068
17251	2001-2002	2	23	85	>=60	female	non-hispanic white	widowed/divorced/separated	0.56	<1	Less than High school	31.66	>=30	mild	never	NA	no	yes	yes	yes	5.87878787878788	3.57575757575758	1	19880.2944	2208.92159955556
17253	2001-2002	2	16	42	<60	female	non-hispanic black	married or living with a partner	3	>=1	More than High school	23.17	<25	moderate	never	no	no	yes	yes	no	1.03225806451613	0.919354838709677	0	31185.13661	3465.01517833333
17258	2001-2002	2	24	37	<60	female	others	widowed/divorced/separated	0.99	<1	More than High school	46.69	>=30	heavy	now	no	no	yes	yes	no	3.24324324324324	2.72972972972973	1	47919.94832	5324.43870166667
17259	2001-2002	1	24	33	<60	female	non-hispanic black	never married	4.31	>=1	More than High school	21.92	<25	moderate	never	no	no	no	no	no	1.8	1.58333333333333	0	38261.92653	4251.32516944444
17267	2001-2002	1	27	49	<60	female	non-hispanic white	married or living with a partner	5	>=1	More than High school	26.47	>=25 to <30	mild	never	no	no	yes	no	no	2.50847457627119	2.16949152542373	0	96519.58544	10724.3983817778
17268	2001-2002	1	28	61	>=60	male	mexican american	married or living with a partner	0.97	<1	More than High school	37.49	>=30	heavy	former	NA	no	yes	yes	yes	5.1	4.16666666666667	1	2459.923294	273.324810444444
17275	2001-2002	2	24	59	<60	female	non-hispanic white	married or living with a partner	3.52	>=1	High school	41.5	>=30	never	former	no	no	yes	yes	no	3.06	2.44	1	77778.43591	8642.04843433333
17291	2001-2002	2	17	47	<60	female	others	widowed/divorced/separated	0.53	<1	Less than High school	21.08	<25	mild	never	no	yes	yes	yes	no	1.74712643678161	1.62068965517241	0	27901.28078	3100.14230844444
17292	2001-2002	1	18	50	<60	female	non-hispanic white	married or living with a partner	2.2	>=1	More than High school	27.36	>=25 to <30	mild	former	no	no	no	yes	no	1.88888888888889	1.50793650793651	0	65378.40266	7264.26696166667
17301	2001-2002	2	28	61	>=60	male	non-hispanic black	married or living with a partner	1.42	>=1	Less than High school	25.27	>=25 to <30	moderate	now	NA	yes	yes	yes	yes	8.57142857142857	6.32142857142857	1	9549.363503	1061.04038922222
17309	2001-2002	2	28	47	<60	female	mexican american	married or living with a partner	5	>=1	More than High school	38.13	>=30	moderate	now	no	no	yes	yes	no	3.42857142857143	2.77551020408163	1	11582.0005	1286.88894411111
17313	2001-2002	1	19	37	<60	female	non-hispanic white	married or living with a partner	1.74	>=1	More than High school	35.07	>=30	former	former	no	no	yes	no	no	5.05882352941176	4.20588235294118	0	79206.67745	8800.74193922222
17315	2001-2002	1	15	74	>=60	female	non-hispanic white	widowed/divorced/separated	3.95	>=1	More than High school	34.05	>=30	heavy	former	NA	no	yes	yes	no	3.3695652173913	2.71739130434783	0	39041.39748	4337.93305311111
17326	2001-2002	1	25	22	<60	male	mexican american	married or living with a partner	1.78	>=1	High school	27.58	>=25 to <30	mild	never	NA	no	yes	no	no	3.3	2.525	0	20620.50404	2291.16711522222
17329	2001-2002	2	16	40	<60	female	non-hispanic black	married or living with a partner	5	>=1	More than High school	35.79	>=30	mild	never	no	no	yes	no	no	2.68181818181818	1.45454545454545	0	38827.98635	4314.220706
17334	2001-2002	2	19	26	<60	female	non-hispanic white	married or living with a partner	2.39	>=1	Less than High school	32.11	>=30	never	never	no	no	yes	no	no	4.22448979591837	3.73469387755102	0	88817.4324	9868.60360011111
17346	2001-2002	2	22	39	<60	male	non-hispanic white	widowed/divorced/separated	3.99	>=1	High school	27.78	>=25 to <30	mild	never	NA	no	yes	yes	no	4.21052631578947	3.31578947368421	0	88036.71916	9781.85768488889
17347	2001-2002	1	19	59	<60	female	non-hispanic white	widowed/divorced/separated	4.66	>=1	More than High school	22.51	<25	mild	former	no	no	yes	yes	no	2.13636363636364	1.86363636363636	0	69517.71986	7724.19109577778
17365	2001-2002	2	28	74	>=60	male	mexican american	married or living with a partner	2.83	>=1	More than High school	38.46	>=30	mild	never	NA	no	yes	yes	yes	2.925	1.625	1	2091.324259	232.369362111111
17373	2001-2002	2	27	64	>=60	female	mexican american	widowed/divorced/separated	2.1	>=1	Less than High school	27.78	>=25 to <30	former	former	NA	yes	yes	yes	no	3.02040816326531	2.10204081632653	0	6188.388679	687.598742111111
17374	2001-2002	2	24	25	<60	male	mexican american	married or living with a partner	4.1	>=1	High school	36.1	>=30	mild	never	NA	no	yes	no	no	3.14545454545455	2.8	0	22131.87427	2459.09714055556
17388	2001-2002	1	15	49	<60	female	non-hispanic white	married or living with a partner	5	>=1	More than High school	39.09	>=30	mild	never	no	no	yes	yes	yes	2.32142857142857	1.89285714285714	0	86059.13844	9562.12649366667
17391	2001-2002	1	24	42	<60	female	non-hispanic black	married or living with a partner	3.21	>=1	More than High school	32.47	>=30	mild	former	no	no	yes	no	no	2.62222222222222	2.33333333333333	0	25789.50433	2865.50048155556
17397	2001-2002	2	23	40	<60	female	mexican american	married or living with a partner	1.17	>=1	Less than High school	31.83	>=30	mild	never	no	no	yes	no	no	3.06521739130435	2	0	14177.85547	1575.31727477778
17418	2001-2002	2	26	40	<60	male	non-hispanic black	married or living with a partner	5	>=1	More than High school	29.04	>=25 to <30	mild	never	NA	no	no	no	no	1.60344827586207	1.39655172413793	0	16345.37274	1816.15252666667
17419	2001-2002	2	17	40	<60	male	mexican american	married or living with a partner	2.76	>=1	Less than High school	25.48	>=25 to <30	mild	never	NA	no	no	yes	yes	2.93617021276596	2.51063829787234	0	10427.86522	1158.651691
17420	2001-2002	2	17	56	<60	female	non-hispanic white	widowed/divorced/separated	5	>=1	More than High school	29	>=25 to <30	moderate	never	no	no	yes	no	no	0.98019801980198	0.693069306930693	0	63194.4099	7021.6011
17421	2001-2002	2	26	24	<60	female	non-hispanic white	married or living with a partner	0.14	<1	More than High school	35.01	>=30	heavy	now	no	no	yes	no	no	2.9047619047619	2.04761904761905	0	60184.86211	6687.20690155556
17423	2001-2002	1	17	70	>=60	male	non-hispanic white	married or living with a partner	1.17	>=1	Less than High school	18.41	<25	former	former	NA	yes	yes	yes	yes	4.875	3.675	0	14260.61203	1584.51244811111
17427	2001-2002	2	26	76	>=60	male	non-hispanic white	married or living with a partner	1.29	>=1	Less than High school	19.4	<25	never	never	NA	no	yes	yes	no	3.79591836734694	3.42857142857143	0	15089.12159	1676.56906522222
17437	2001-2002	1	19	71	>=60	male	non-hispanic white	married or living with a partner	3.88	>=1	Less than High school	26.65	>=25 to <30	moderate	never	NA	no	yes	yes	no	4.71428571428571	3.65714285714286	1	32785.58385	3642.84264988889
17439	2001-2002	2	27	66	>=60	female	non-hispanic white	never married	1.86	>=1	More than High school	40.77	>=30	moderate	former	NA	no	no	yes	yes	2.39285714285714	2.01785714285714	0	51396.5845	5710.73161077778
17440	2001-2002	1	23	58	<60	male	non-hispanic white	widowed/divorced/separated	0	<1	Less than High school	29.63	>=25 to <30	mild	former	NA	no	yes	no	yes	5.17021276595745	4.5531914893617	0	21441.77031	2382.41892322222
17446	2001-2002	2	20	59	<60	male	non-hispanic black	married or living with a partner	3.05	>=1	Less than High school	22.61	<25	heavy	former	NA	no	yes	yes	no	3.87931034482759	3.1551724137931	0	27357.63134	3039.73681566667
17457	2001-2002	1	15	62	>=60	female	others	married or living with a partner	4.33	>=1	Less than High school	29.15	>=25 to <30	never	never	NA	no	yes	yes	no	3.62745098039216	3.11764705882353	0	46261.14049	5140.12672155556
17461	2001-2002	2	22	46	<60	male	non-hispanic white	married or living with a partner	0.72	<1	More than High school	35.09	>=30	heavy	now	NA	no	yes	yes	no	2.69811320754717	2.28301886792453	1	44229.74557	4914.41617388889
17474	2001-2002	1	22	20	<60	male	non-hispanic black	never married	0.23	<1	More than High school	23.85	<25	never	never	NA	no	yes	no	no	3.73333333333333	3.2	0	26061.71784	2895.74642644444
17488	2001-2002	1	19	82	>=60	male	non-hispanic black	widowed/divorced/separated	0.81	<1	Less than High school	27.55	>=25 to <30	heavy	now	NA	yes	no	yes	no	2.57407407407407	2.2962962962963	0	10204.0672	1133.78524444444
17491	2001-2002	2	26	60	>=60	female	non-hispanic black	married or living with a partner	3.45	>=1	More than High school	24.89	<25	never	never	NA	no	no	yes	no	1.91935483870968	1.69354838709677	0	12210.15604	1356.68400488889
17502	2001-2002	2	20	37	<60	female	non-hispanic white	married or living with a partner	0.67	<1	Less than High school	42.74	>=30	former	now	no	no	yes	no	no	4.44736842105263	3.60526315789474	0	49808.60423	5534.28935911111
17506	2001-2002	1	17	72	>=60	male	non-hispanic white	married or living with a partner	2.18	>=1	Less than High school	27.74	>=25 to <30	mild	former	NA	no	yes	yes	no	3.97619047619048	3.54761904761905	0	24636.18677	2737.35408511111
17515	2001-2002	1	18	71	>=60	female	non-hispanic white	married or living with a partner	2.8	>=1	High school	29.44	>=25 to <30	mild	never	NA	no	yes	yes	no	2.75438596491228	2.15789473684211	0	35415.75966	3935.08440633333
17518	2001-2002	2	15	41	<60	male	mexican american	married or living with a partner	2.13	>=1	Less than High school	30.18	>=30	mild	never	NA	no	yes	yes	no	3.95454545454545	3.43181818181818	0	13112.38533	1456.93170322222
17521	2001-2002	1	26	64	>=60	female	non-hispanic white	widowed/divorced/separated	1.16	>=1	Less than High school	38.13	>=30	former	former	NA	yes	yes	yes	no	2.52777777777778	2.22222222222222	0	58490.90245	6498.98916077778
17523	2001-2002	2	17	28	<60	female	non-hispanic white	widowed/divorced/separated	5	>=1	High school	34.84	>=30	heavy	never	no	no	yes	no	no	2.66666666666667	2.33333333333333	0	61434.99978	6826.11108644444
17527	2001-2002	2	26	57	<60	female	others	married or living with a partner	5	>=1	Less than High school	24.95	<25	former	never	no	no	yes	yes	no	3.88888888888889	2.94444444444444	0	52360.05656	5817.78406177778
17531	2001-2002	1	18	41	<60	male	non-hispanic white	married or living with a partner	5	>=1	More than High school	27.56	>=25 to <30	mild	former	NA	no	yes	no	no	3.6578947368421	3.21052631578947	0	92831.07472	10314.5638574444
17536	2001-2002	2	18	43	<60	male	non-hispanic white	married or living with a partner	3.02	>=1	More than High school	25.49	>=25 to <30	mild	never	NA	no	yes	yes	no	3.93333333333333	3.31111111111111	0	93802.72079	10422.5245326667
17541	2001-2002	1	17	34	<60	male	mexican american	never married	5	>=1	More than High school	27.73	>=25 to <30	never	never	NA	no	yes	no	no	2.72727272727273	2.36363636363636	0	16874.88349	1874.98705488889
17542	2001-2002	1	17	68	>=60	male	non-hispanic white	married or living with a partner	4.19	>=1	High school	25.52	>=25 to <30	mild	former	NA	yes	yes	yes	no	4.62857142857143	2.48571428571429	0	52055.371	5783.93011155556
17551	2001-2002	1	26	31	<60	female	non-hispanic white	married or living with a partner	4.74	>=1	More than High school	39.97	>=30	moderate	former	no	no	yes	no	no	4.05405405405405	3.56756756756757	0	88831.41346	9870.157051
17552	2001-2002	1	24	68	>=60	male	non-hispanic white	married or living with a partner	4.74	>=1	More than High school	24.2	<25	mild	former	NA	yes	yes	no	no	2.57446808510638	2.1063829787234	0	45625.07235	5069.45248377778
17566	2001-2002	2	27	58	<60	male	mexican american	married or living with a partner	2.58	>=1	Less than High school	31.43	>=30	mild	former	NA	yes	yes	no	no	6.32258064516129	4.25806451612903	0	16707.96656	1856.44072866667
17567	2001-2002	2	27	54	<60	male	mexican american	married or living with a partner	1.81	>=1	High school	26.3	>=25 to <30	former	never	NA	no	no	no	no	3.06976744186047	2.7906976744186	0	16902.30008	1878.03334266667
17569	2001-2002	1	24	60	>=60	male	non-hispanic black	married or living with a partner	4.22	>=1	Less than High school	36.19	>=30	moderate	now	NA	yes	yes	yes	no	3.75438596491228	3.45614035087719	0	11213.42144	1245.93571577778
17571	2001-2002	2	21	36	<60	male	non-hispanic white	married or living with a partner	3.66	>=1	More than High school	31.62	>=30	mild	never	NA	no	yes	yes	no	3.74418604651163	3	0	56053.32265	6228.14696155556
17577	2001-2002	1	24	46	<60	male	non-hispanic black	never married	1.72	>=1	More than High school	24.9	<25	heavy	now	NA	no	yes	yes	no	1.22680412371134	1.09278350515464	0	22021.59977	2446.84441844444
17579	2001-2002	2	24	27	<60	male	non-hispanic white	widowed/divorced/separated	4.61	>=1	Less than High school	26.33	>=25 to <30	moderate	now	NA	no	yes	yes	no	4.9375	3.40625	0	77839.12869	8648.79207666667
17585	2001-2002	2	15	31	<60	female	non-hispanic white	never married	5	>=1	More than High school	28.58	>=25 to <30	moderate	now	no	no	yes	no	no	4.9	3.96666666666667	0	73951.65338	8216.85037566667
17587	2001-2002	1	15	37	<60	male	non-hispanic white	married or living with a partner	2.15	>=1	More than High school	22.3	<25	former	former	NA	no	no	no	no	2.83333333333333	2.58333333333333	0	74377.33239	8264.14804333333
17591	2001-2002	1	20	39	<60	female	non-hispanic white	married or living with a partner	4.31	>=1	More than High school	34	>=30	heavy	now	no	no	yes	no	no	2.90909090909091	2.07272727272727	0	101760.5846	11306.7316252222
17595	2001-2002	1	22	31	<60	female	mexican american	never married	5	>=1	More than High school	23.86	<25	moderate	never	no	no	yes	no	no	2.90909090909091	2.45454545454545	0	24650.00307	2738.88922988889
17598	2001-2002	1	28	30	<60	male	mexican american	married or living with a partner	1.07	>=1	Less than High school	28.15	>=25 to <30	heavy	now	NA	no	yes	no	no	3.64705882352941	2.88235294117647	0	17903.8802	1989.320022
17603	2001-2002	1	22	45	<60	male	mexican american	married or living with a partner	3.01	>=1	Less than High school	37.41	>=30	former	never	NA	no	yes	yes	no	4.15217391304348	2.97826086956522	0	14090.35787	1565.595319
17607	2001-2002	1	23	64	>=60	male	non-hispanic white	married or living with a partner	3.34	>=1	High school	34.4	>=30	former	former	NA	no	yes	yes	no	4.75	3.4375	0	52401.44258	5822.38250855556
17608	2001-2002	2	23	44	<60	male	mexican american	married or living with a partner	1	>=1	Less than High school	27.64	>=25 to <30	moderate	never	NA	no	yes	no	no	4.05882352941176	3.23529411764706	0	14240.01308	1582.22367566667
17609	2001-2002	2	14	26	<60	male	non-hispanic white	married or living with a partner	2.93	>=1	High school	27.96	>=25 to <30	heavy	former	NA	no	no	no	no	1.73584905660377	1.39622641509434	0	79278.31997	8808.70221844444
17616	2001-2002	1	14	59	<60	female	non-hispanic white	married or living with a partner	4.19	>=1	More than High school	23.78	<25	moderate	former	no	no	no	yes	no	1.50632911392405	1.35443037974684	0	68258.32399	7584.25822055556
17621	2001-2002	2	14	62	>=60	male	others	married or living with a partner	0.92	<1	Less than High school	20.69	<25	heavy	now	NA	no	yes	no	no	5.10810810810811	3.5945945945946	0	12657.40633	1406.37848088889
17629	2001-2002	2	17	74	>=60	male	mexican american	married or living with a partner	0.83	<1	Less than High school	24.95	<25	former	now	NA	no	no	yes	yes	2.57407407407407	2.24074074074074	0	3979.517322	442.168591333333
17637	2001-2002	2	20	52	<60	male	non-hispanic black	married or living with a partner	3.56	>=1	More than High school	29.39	>=25 to <30	heavy	former	NA	no	yes	yes	yes	2.69230769230769	1.88461538461538	0	26926.90322	2991.87813533333
17640	2001-2002	1	16	36	<60	female	non-hispanic black	never married	0.42	<1	High school	47.82	>=30	never	never	no	yes	yes	yes	yes	5	3.89655172413793	0	36873.86417	4097.09601844444
17641	2001-2002	1	27	49	<60	female	non-hispanic black	married or living with a partner	1.12	>=1	Less than High school	46.59	>=30	mild	never	no	no	no	yes	no	1.56164383561644	1.38356164383562	0	25633.27445	2848.14160566667
17647	2001-2002	2	25	25	<60	male	mexican american	married or living with a partner	2.07	>=1	Less than High school	22.82	<25	moderate	never	NA	no	yes	no	no	4.72222222222222	3.08333333333333	0	19234.95606	2137.21734022222
17649	2001-2002	2	25	45	<60	female	mexican american	widowed/divorced/separated	2.33	>=1	Less than High school	29.1	>=25 to <30	mild	never	no	no	no	no	no	2.03389830508475	1.83050847457627	0	8673.300183	963.700020333333
17654	2001-2002	2	25	42	<60	male	mexican american	never married	2.83	>=1	Less than High school	30.86	>=30	former	never	NA	no	yes	no	no	4.75555555555556	3.8	0	9819.727202	1091.08080022222
17667	2001-2002	1	28	37	<60	female	mexican american	married or living with a partner	1.13	>=1	Less than High school	43.93	>=30	never	never	no	no	no	no	yes	1.74509803921569	1.50980392156863	0	16479.90519	1831.10057633333
17669	2001-2002	1	16	44	<60	male	non-hispanic black	married or living with a partner	3.31	>=1	More than High school	28.8	>=25 to <30	mild	never	NA	no	yes	no	no	3.97560975609756	3.51219512195122	0	25320.17895	2813.35321633333
17681	2001-2002	1	22	26	<60	female	mexican american	married or living with a partner	4.44	>=1	More than High school	32.15	>=30	mild	never	no	no	yes	no	no	3.20754716981132	2.50943396226415	0	24731.01757	2747.89084077778
17683	2001-2002	2	20	85	>=60	male	non-hispanic white	married or living with a partner	1.17	>=1	More than High school	34.22	>=30	never	never	NA	no	yes	yes	no	4.4054054054054	3.86486486486486	0	8843.935476	982.659497333333
17695	2001-2002	2	23	64	>=60	male	mexican american	widowed/divorced/separated	1.84	>=1	High school	33.69	>=30	mild	former	NA	no	yes	yes	no	3.78378378378378	3	1	5412.925889	601.436209888889
17700	2001-2002	2	26	37	<60	female	non-hispanic black	married or living with a partner	4.35	>=1	More than High school	24.64	<25	mild	never	no	no	no	no	no	2.31372549019608	2.15686274509804	0	24315.40489	2701.71165477778
17706	2001-2002	2	28	35	<60	female	non-hispanic black	married or living with a partner	5	>=1	More than High school	31.44	>=30	heavy	now	no	no	yes	no	no	2.81818181818182	2.45454545454545	0	28712.14299	3190.23810988889
17719	2001-2002	1	28	72	>=60	male	mexican american	married or living with a partner	2.51	>=1	Less than High school	23.93	<25	mild	former	NA	no	yes	no	no	3.25	2.75	0	2081.134919	231.237213222222
17720	2001-2002	2	14	39	<60	male	non-hispanic white	married or living with a partner	3.33	>=1	High school	29.18	>=25 to <30	mild	never	NA	no	yes	no	no	3.41818181818182	2.96363636363636	0	70885.25431	7876.13936777778
17723	2001-2002	2	28	31	<60	male	mexican american	never married	1.47	>=1	Less than High school	28.86	>=25 to <30	heavy	former	NA	no	yes	yes	no	3.70454545454545	3.20454545454545	0	19052.02334	2116.891482
17724	2001-2002	2	25	23	<60	male	non-hispanic black	married or living with a partner	0.74	<1	Less than High school	19.57	<25	moderate	now	NA	no	no	no	no	2.78571428571429	2.30952380952381	0	30537.53328	3393.05925355556
17725	2001-2002	1	28	72	>=60	male	mexican american	married or living with a partner	5	>=1	More than High school	36.16	>=30	mild	former	NA	no	yes	no	yes	4.94594594594595	3.75675675675676	0	2097.418816	233.046535111111
17727	2001-2002	2	14	47	<60	female	non-hispanic white	married or living with a partner	4.99	>=1	More than High school	26.75	>=25 to <30	mild	never	no	no	yes	yes	no	4.02127659574468	3.74468085106383	0	91047.04588	10116.3384312222
17729	2001-2002	2	16	48	<60	female	others	married or living with a partner	0.73	<1	Less than High school	22.38	<25	former	never	no	no	yes	yes	no	4.94871794871795	4.17948717948718	0	38562.30343	4284.70038077778
17730	2001-2002	2	23	42	<60	male	mexican american	married or living with a partner	1.17	>=1	Less than High school	28.04	>=25 to <30	mild	never	NA	no	no	no	no	2.95918367346939	2.40816326530612	0	15379.12423	1708.79158066667
17734	2001-2002	1	14	64	>=60	female	non-hispanic white	married or living with a partner	2.21	>=1	Less than High school	36.76	>=30	mild	never	NA	no	yes	yes	no	2.20547945205479	1.49315068493151	1	62462.43763	6940.27084811111
17738	2001-2002	2	22	22	<60	male	non-hispanic black	never married	1.22	>=1	Less than High school	18.95	<25	mild	never	NA	no	yes	no	no	2.72222222222222	2.33333333333333	0	37358.85581	4150.98397833333
17740	2001-2002	1	27	50	<60	male	non-hispanic white	married or living with a partner	5	>=1	More than High school	23	<25	former	never	NA	yes	no	no	no	2.35849056603774	1.83018867924528	0	66986.17892	7442.908769
17755	2001-2002	2	28	49	<60	male	mexican american	widowed/divorced/separated	2.83	>=1	More than High school	35.84	>=30	former	never	NA	no	yes	yes	yes	3.76666666666667	2.36666666666667	1	11191.22242	1243.469158
17757	2001-2002	1	23	53	<60	male	non-hispanic white	married or living with a partner	3.27	>=1	More than High school	24.42	<25	never	former	NA	no	yes	no	no	3.72	3.32	0	56827.00121	6314.11124588889
17763	2001-2002	2	22	38	<60	female	mexican american	married or living with a partner	0.75	<1	More than High school	30.13	>=30	mild	never	no	no	no	no	no	2.17543859649123	1.96491228070175	0	29028.1697	3225.35218933333
17768	2001-2002	2	19	68	>=60	female	non-hispanic white	married or living with a partner	5	>=1	More than High school	36.7	>=30	never	never	NA	no	yes	no	no	2.85714285714286	2.36734693877551	0	53889.67315	5987.74146144445
17771	2001-2002	1	20	53	<60	female	non-hispanic black	widowed/divorced/separated	3.14	>=1	More than High school	30.36	>=30	mild	now	no	no	yes	yes	yes	2.97222222222222	2.44444444444444	1	17830.02641	1981.11404577778
17777	2001-2002	2	24	58	<60	female	non-hispanic white	married or living with a partner	5	>=1	More than High school	21.71	<25	moderate	never	no	no	yes	no	no	4	3.08571428571429	0	78735.28043	8748.36449222222
17792	2001-2002	1	16	31	<60	female	non-hispanic white	widowed/divorced/separated	2.46	>=1	More than High school	25.15	>=25 to <30	moderate	never	no	no	no	no	no	1.61194029850746	1.49253731343284	0	76341.89293	8482.43254788889
17809	2001-2002	2	22	26	<60	female	mexican american	married or living with a partner	0.67	<1	Less than High school	42.31	>=30	never	now	no	yes	yes	no	yes	4.5609756097561	3.82926829268293	0	30287.38768	3365.26529722222
17819	2001-2002	1	24	51	<60	male	non-hispanic white	widowed/divorced/separated	3.01	>=1	High school	29.24	>=25 to <30	former	never	NA	no	yes	no	no	4.88636363636364	4.13636363636364	0	65675.22689	7297.24743188889
17826	2001-2002	2	21	30	<60	male	non-hispanic white	married or living with a partner	5	>=1	More than High school	25.37	>=25 to <30	mild	now	NA	no	no	no	no	1.97959183673469	1.79591836734694	0	54711.64991	6079.07221244444
17831	2001-2002	1	23	26	<60	female	non-hispanic white	married or living with a partner	1.68	>=1	High school	30.97	>=30	moderate	now	no	no	yes	no	no	3.10810810810811	2.62162162162162	0	80501.57696	8944.61966244445
17837	2001-2002	1	16	46	<60	female	non-hispanic black	married or living with a partner	1.26	>=1	High school	19.91	<25	moderate	now	no	no	no	no	no	1.38181818181818	1.12727272727273	0	33843.78249	3760.42027666667
17838	2001-2002	1	19	67	>=60	male	non-hispanic white	married or living with a partner	5	>=1	More than High school	28.31	>=25 to <30	mild	never	NA	no	yes	yes	no	2.46551724137931	2.13793103448276	0	45634.60998	5070.51221977778
17849	2001-2002	2	24	24	<60	male	non-hispanic white	married or living with a partner	3	>=1	More than High school	25.42	>=25 to <30	moderate	former	NA	no	yes	no	no	3.8	3.11428571428571	0	80565.20789	8951.68976577778
17860	2001-2002	2	18	82	>=60	female	non-hispanic white	widowed/divorced/separated	5	>=1	High school	25.53	>=25 to <30	never	never	NA	no	no	yes	no	1.7887323943662	1.54929577464789	0	20529.56031	2281.06225688889
17865	2001-2002	2	14	78	>=60	male	non-hispanic white	widowed/divorced/separated	1.24	>=1	High school	31.46	>=30	mild	never	NA	no	yes	yes	no	4.5	2.97222222222222	1	14486.49009	1609.61000966667
17891	2001-2002	1	22	43	<60	female	mexican american	married or living with a partner	5	>=1	Less than High school	26.71	>=25 to <30	moderate	now	no	no	yes	no	no	4.32558139534884	3.88372093023256	0	12237.15202	1359.68355722222
17895	2001-2002	2	20	22	<60	male	non-hispanic black	never married	2.28	>=1	More than High school	19.68	<25	mild	now	NA	no	yes	yes	no	1.51851851851852	1.39506172839506	0	33223.99841	3691.555379
17905	2001-2002	1	24	31	<60	female	non-hispanic white	married or living with a partner	4.31	>=1	More than High school	19.46	<25	mild	former	no	no	no	no	no	1.31147540983607	0.967213114754098	0	95284.66874	10587.1854151111
17911	2001-2002	2	14	77	>=60	female	non-hispanic white	widowed/divorced/separated	1.35	>=1	Less than High school	26.7	>=25 to <30	mild	never	NA	no	yes	yes	no	1.90804597701149	1.66666666666667	0	40453.32211	4494.81356755556
17913	2001-2002	1	25	36	<60	female	mexican american	married or living with a partner	1.26	>=1	Less than High school	48.91	>=30	never	never	no	no	yes	no	no	2.70588235294118	1.91176470588235	0	17123.12366	1902.56929522222
17915	2001-2002	2	16	33	<60	female	non-hispanic white	married or living with a partner	2.21	>=1	More than High school	31.09	>=30	mild	never	no	no	yes	no	no	2.82456140350877	1.85964912280702	0	95051.75541	10561.3061566667
17916	2001-2002	1	26	41	<60	female	non-hispanic white	married or living with a partner	3.68	>=1	More than High school	19.69	<25	former	former	no	no	no	no	no	2.27777777777778	2	0	92326.08493	10258.4538815556
17919	2001-2002	1	16	26	<60	female	non-hispanic white	married or living with a partner	1.18	>=1	More than High school	35.53	>=30	mild	never	no	no	yes	no	no	3.73809523809524	2.76190476190476	0	66374.65752	7374.96194666667
17923	2001-2002	2	28	46	<60	male	mexican american	married or living with a partner	5	>=1	More than High school	57.5	>=30	moderate	now	NA	no	no	yes	yes	3.17073170731707	2.65853658536585	0	11996.38647	1332.93182988889
17932	2001-2002	1	22	37	<60	female	mexican american	married or living with a partner	1.7	>=1	Less than High school	29.84	>=25 to <30	mild	now	no	no	yes	no	no	5.08888888888889	4.55555555555556	0	24731.01757	2747.89084077778
17942	2001-2002	1	17	62	>=60	male	mexican american	married or living with a partner	1.93	>=1	Less than High school	27.55	>=25 to <30	mild	former	NA	no	yes	yes	no	2.43103448275862	2.24137931034483	0	2642.014963	293.557218111111
17960	2001-2002	1	27	42	<60	female	non-hispanic black	never married	1.86	>=1	More than High school	26.98	>=25 to <30	former	never	no	no	yes	yes	no	3.24561403508772	3.03508771929825	0	25863.77373	2873.75263711111
17978	2001-2002	1	20	73	>=60	male	non-hispanic white	widowed/divorced/separated	3.14	>=1	High school	26.06	>=25 to <30	mild	former	NA	no	yes	yes	no	2.58333333333333	2.26666666666667	0	22064.79843	2451.64426966667
17983	2001-2002	1	23	71	>=60	male	non-hispanic white	married or living with a partner	2.19	>=1	More than High school	29.36	>=25 to <30	mild	former	NA	no	yes	no	no	4.29268292682927	3.36585365853659	0	30093.46654	3343.718504
17991	2001-2002	2	22	26	<60	female	non-hispanic white	married or living with a partner	2	>=1	More than High school	28.48	>=25 to <30	mild	now	no	no	yes	no	no	2.66666666666667	2.20512820512821	0	93280.71361	10364.5237338889
17992	2001-2002	1	24	35	<60	female	non-hispanic black	never married	4.07	>=1	More than High school	27.33	>=25 to <30	mild	never	no	no	yes	no	no	1.63636363636364	1.55844155844156	0	38261.92653	4251.32516944444
17993	2001-2002	1	21	56	<60	female	non-hispanic white	widowed/divorced/separated	5	>=1	More than High school	23.94	<25	mild	never	no	no	yes	no	no	1.92063492063492	1.6031746031746	0	54009.24124	6001.02680488889
17994	2001-2002	1	17	30	<60	male	mexican american	married or living with a partner	0.91	<1	Less than High school	23.68	<25	heavy	never	NA	no	yes	no	no	2.47457627118644	2.20338983050847	0	15991.16047	1776.79560777778
17998	2001-2002	1	19	60	>=60	male	non-hispanic white	married or living with a partner	5	>=1	More than High school	24.88	<25	mild	former	NA	no	yes	no	no	2.90384615384615	2.51923076923077	0	45634.60998	5070.51221977778
18005	2001-2002	2	26	39	<60	female	non-hispanic white	married or living with a partner	2.94	>=1	Less than High school	25.69	>=25 to <30	moderate	now	no	no	yes	no	no	4.73170731707317	3.70731707317073	0	71038.18799	7893.13199922222
18006	2001-2002	1	21	53	<60	male	non-hispanic white	married or living with a partner	5	>=1	High school	32.07	>=30	mild	never	NA	no	no	yes	no	3.21951219512195	2.63414634146341	0	54337.20179	6037.46686522222
18014	2001-2002	2	20	46	<60	male	mexican american	married or living with a partner	1.17	>=1	Less than High school	28.5	>=25 to <30	moderate	now	NA	no	yes	no	no	3.56410256410256	2.69230769230769	0	14570.56322	1618.951469
18028	2001-2002	2	22	69	>=60	female	non-hispanic white	widowed/divorced/separated	1.84	>=1	High school	26.39	>=25 to <30	former	former	NA	no	no	yes	no	1.28787878787879	1.06060606060606	0	67555.72983	7506.192203
18039	2001-2002	1	17	40	<60	male	non-hispanic white	widowed/divorced/separated	0.84	<1	Less than High school	26.07	>=25 to <30	moderate	now	NA	no	no	no	no	2.86666666666667	2.4	0	27635.78171	3070.64241266667
18043	2001-2002	1	25	45	<60	male	mexican american	widowed/divorced/separated	1.26	>=1	Less than High school	22.4	<25	heavy	never	NA	no	yes	no	no	5.28205128205128	3.92307692307692	0	9833.676985	1092.63077611111
18045	2001-2002	2	19	75	>=60	male	non-hispanic white	married or living with a partner	2.15	>=1	High school	24.59	<25	mild	former	NA	no	no	yes	no	3	2.34146341463415	0	44697.53614	4966.39290488889
18047	2001-2002	1	23	44	<60	female	non-hispanic white	married or living with a partner	1.53	>=1	High school	23.82	<25	moderate	never	no	no	no	no	no	2.06153846153846	1.89230769230769	0	82126.3827	9125.15363288889
18051	2001-2002	2	22	51	<60	female	non-hispanic white	married or living with a partner	3.59	>=1	More than High school	43.35	>=30	never	never	no	no	yes	yes	no	4.52083333333333	3.83333333333333	0	94400.44697	10488.9385525556
18056	2001-2002	1	21	62	>=60	female	non-hispanic white	widowed/divorced/separated	1.22	>=1	High school	30.74	>=30	mild	former	NA	no	yes	yes	yes	2.31818181818182	1.87878787878788	1	36981.15708	4109.01745355556
18063	2001-2002	1	17	22	<60	male	non-hispanic white	never married	5	>=1	More than High school	26.27	>=25 to <30	mild	now	NA	no	yes	no	no	3.68888888888889	2.93333333333333	0	60264.27541	6696.03060088889
18064	2001-2002	1	20	81	>=60	female	non-hispanic white	widowed/divorced/separated	1.4	>=1	Less than High school	37.15	>=30	moderate	former	NA	no	yes	no	no	5.52777777777778	4.55555555555556	0	13254.35136	1472.70570633333
18071	2001-2002	1	26	83	>=60	female	non-hispanic white	widowed/divorced/separated	1.05	>=1	Less than High school	24.81	<25	never	never	NA	no	no	yes	yes	2.76470588235294	2.25490196078431	1	22938.94509	2548.77167644444
18073	2001-2002	2	14	45	<60	male	non-hispanic white	married or living with a partner	1.63	>=1	High school	23.59	<25	mild	now	NA	no	no	yes	no	1.56	1.3	0	92538.23149	10282.0257213333
18074	2001-2002	2	17	33	<60	male	non-hispanic white	married or living with a partner	5	>=1	More than High school	25.98	>=25 to <30	mild	never	NA	no	yes	no	no	3.35555555555556	3.06666666666667	0	60165.3955	6685.04394433333
18085	2001-2002	2	15	49	<60	male	non-hispanic white	married or living with a partner	3.77	>=1	More than High school	32.76	>=30	mild	never	NA	no	yes	yes	no	3.47619047619048	2.5952380952381	0	92758.85875	10306.5398613333
18089	2001-2002	2	22	24	<60	male	mexican american	never married	2.76	>=1	High school	23.54	<25	former	never	NA	no	yes	no	no	3.17142857142857	2.54285714285714	0	28121.50629	3124.61181
18093	2001-2002	1	24	39	<60	female	non-hispanic white	widowed/divorced/separated	3.08	>=1	More than High school	19.77	<25	mild	now	no	no	no	no	no	1.5	1.34722222222222	0	77978.9807	8664.33118888889
18095	2001-2002	2	20	24	<60	male	non-hispanic black	never married	0.67	<1	Less than High school	19.6	<25	mild	now	NA	no	no	yes	no	3.14285714285714	2.57142857142857	0	33223.99841	3691.555379
18110	2001-2002	2	27	65	>=60	male	mexican american	married or living with a partner	0.84	<1	Less than High school	24.26	<25	former	never	NA	yes	yes	no	yes	6.68571428571429	5.05714285714286	0	6561.121925	729.013547222222
18114	2001-2002	1	18	72	>=60	female	non-hispanic white	widowed/divorced/separated	0.81	<1	High school	19	<25	former	former	NA	yes	no	yes	no	2.28813559322034	1.98305084745763	0	44197.7219	4910.85798933333
18121	2001-2002	2	25	42	<60	male	mexican american	married or living with a partner	4.48	>=1	Less than High school	24.07	<25	former	former	NA	no	no	yes	no	2.22641509433962	1.81132075471698	0	9916.351503	1101.81683366667
18122	2001-2002	1	24	60	>=60	female	non-hispanic black	widowed/divorced/separated	2.41	>=1	More than High school	36.66	>=30	former	never	NA	no	yes	yes	no	3.7843137254902	3.17647058823529	0	14708.7927	1634.31030011111
18125	2001-2002	1	15	23	<60	male	non-hispanic white	never married	5	>=1	More than High school	26.48	>=25 to <30	heavy	now	NA	no	yes	no	no	6.8	6.42222222222222	0	71413.48419	7934.83157677778
18131	2001-2002	1	21	62	>=60	female	non-hispanic white	widowed/divorced/separated	5	>=1	More than High school	32.85	>=30	moderate	now	NA	no	yes	yes	yes	3.11111111111111	2.48148148148148	0	38188.14845	4243.12760566667
18138	2001-2002	2	19	85	>=60	male	non-hispanic white	married or living with a partner	2.58	>=1	More than High school	24.96	<25	former	former	NA	no	yes	yes	no	6	5.03333333333333	0	15555.41254	1728.37917155556
18144	2001-2002	1	23	69	>=60	male	non-hispanic white	married or living with a partner	5	>=1	More than High school	29.83	>=25 to <30	moderate	former	NA	yes	yes	yes	yes	4.3	2.06666666666667	0	39822.89792	4424.76643522222
18146	2001-2002	2	21	47	<60	male	non-hispanic white	married or living with a partner	5	>=1	High school	29.51	>=25 to <30	mild	never	NA	no	yes	no	no	4.43589743589744	3.35897435897436	0	99857.95128	11095.3279201111
18153	2001-2002	2	20	44	<60	male	non-hispanic white	married or living with a partner	5	>=1	More than High school	23.5	<25	mild	never	NA	no	yes	no	no	2.86274509803922	2.6078431372549	0	100351.2693	11150.1410324444
18154	2001-2002	1	15	24	<60	male	mexican american	never married	0.47	<1	Less than High school	30.29	>=30	heavy	now	NA	no	yes	no	no	3.73809523809524	2.69047619047619	0	18369.57142	2041.06349144444
18158	2001-2002	1	25	21	<60	female	mexican american	married or living with a partner	1.36	>=1	More than High school	29.08	>=25 to <30	heavy	never	no	no	no	no	no	2.19607843137255	1.84313725490196	0	19597.30703	2177.47855877778
18169	2001-2002	2	16	76	>=60	female	non-hispanic white	widowed/divorced/separated	2.26	>=1	High school	25.79	>=25 to <30	mild	never	NA	no	yes	yes	no	1.88888888888889	1.28395061728395	0	48937.99923	5437.55546955556
18187	2001-2002	2	15	40	<60	female	mexican american	married or living with a partner	2.13	>=1	High school	24.87	<25	never	never	no	no	yes	no	no	4.6	2.975	1	14137.47986	1570.83109555556
18207	2001-2002	2	17	36	<60	female	non-hispanic white	married or living with a partner	5	>=1	More than High school	20.7	<25	mild	never	no	no	no	no	no	2.3728813559322	1.98305084745763	0	61057.88899	6784.20988822222
18209	2001-2002	1	28	65	>=60	female	non-hispanic black	widowed/divorced/separated	4.09	>=1	More than High school	32.2	>=30	never	never	NA	no	yes	yes	no	1.77777777777778	1.55555555555556	0	15013.90898	1668.21210855556
18213	2001-2002	1	21	66	>=60	female	non-hispanic black	widowed/divorced/separated	2.33	>=1	Less than High school	35.4	>=30	never	never	NA	no	yes	yes	no	2.90909090909091	2.31818181818182	0	10838.56454	1204.28494933333
18216	2001-2002	2	28	31	<60	male	mexican american	married or living with a partner	2.55	>=1	High school	30.04	>=30	mild	never	NA	no	yes	no	no	5.29166666666667	2.04166666666667	0	19496.3305	2166.25894411111
18223	2001-2002	2	20	77	>=60	female	non-hispanic white	married or living with a partner	5	>=1	More than High school	29.43	>=25 to <30	never	never	NA	no	no	yes	no	1.50704225352113	1.28169014084507	0	40816.97523	4535.21947
18224	2001-2002	2	28	72	>=60	male	mexican american	married or living with a partner	2.5	>=1	Less than High school	25.65	>=25 to <30	former	former	NA	no	no	no	yes	3.23255813953488	2.65116279069767	0	3637.874387	404.208265222222
18242	2001-2002	2	20	85	>=60	male	non-hispanic black	widowed/divorced/separated	1.41	>=1	Less than High school	21.73	<25	former	never	NA	no	no	yes	no	1.81132075471698	1.54716981132075	0	14105.51782	1567.279758
18248	2001-2002	2	16	20	<60	male	non-hispanic white	never married	3.98	>=1	Less than High school	34.73	>=30	heavy	now	NA	no	no	no	no	3.375	2.875	0	99036.33544	11004.0372706667
18255	2001-2002	2	16	37	<60	male	non-hispanic black	married or living with a partner	3.39	>=1	High school	24.3	<25	moderate	never	NA	no	no	no	no	2.90697674418605	2.51162790697674	0	38272.80976	4252.53441722222
18270	2001-2002	1	27	24	<60	female	non-hispanic white	never married	5	>=1	Less than High school	29.37	>=25 to <30	never	never	no	no	no	no	no	1.47272727272727	1.29090909090909	0	76032.06405	8448.007117
18271	2001-2002	1	21	73	>=60	female	non-hispanic white	widowed/divorced/separated	2.21	>=1	High school	24.48	<25	mild	never	NA	no	yes	yes	no	2.85483870967742	2.35483870967742	0	30450.69959	3383.41106566667
18283	2001-2002	2	24	45	<60	male	mexican american	married or living with a partner	4.14	>=1	More than High school	32.38	>=30	mild	former	NA	no	yes	no	no	4.2093023255814	3.18604651162791	0	13813.06227	1534.78469611111
18285	2001-2002	1	23	45	<60	female	non-hispanic black	married or living with a partner	5	>=1	More than High school	19.71	<25	heavy	now	no	no	yes	yes	no	1.61038961038961	1.35064935064935	0	25889.03133	2876.55903611111
18301	2001-2002	2	27	26	<60	male	mexican american	married or living with a partner	1.86	>=1	More than High school	28.04	>=25 to <30	heavy	now	NA	no	yes	no	no	2.78048780487805	2.04878048780488	0	35398.98952	3933.22105788889
18311	2001-2002	1	15	44	<60	male	non-hispanic white	married or living with a partner	4.12	>=1	Less than High school	25.74	>=25 to <30	former	now	NA	no	yes	no	no	3.9	3.5	0	83907.43562	9323.04840266667
18313	2001-2002	1	27	32	<60	male	non-hispanic black	married or living with a partner	1.75	>=1	Less than High school	29.62	>=25 to <30	heavy	now	NA	no	no	no	no	2.59259259259259	2.16666666666667	0	30635.97443	3403.99715855556
18316	2001-2002	1	27	49	<60	male	non-hispanic black	married or living with a partner	2.27	>=1	Less than High school	27.65	>=25 to <30	heavy	now	NA	no	no	yes	no	1.30769230769231	1.2051282051282	0	20700.33425	2300.03713922222
18319	2001-2002	2	21	21	<60	male	non-hispanic white	never married	5	>=1	High school	19.59	<25	heavy	former	NA	no	no	no	no	2.82926829268293	2.34146341463415	0	62132.34321	6903.59369
18325	2001-2002	1	19	82	>=60	female	non-hispanic white	widowed/divorced/separated	2.21	>=1	More than High school	19.28	<25	heavy	former	NA	yes	yes	yes	yes	3.26086956521739	2.45652173913043	1	21243.88185	2360.43131644444
18334	2001-2002	1	15	57	<60	male	mexican american	married or living with a partner	2.37	>=1	More than High school	19.84	<25	former	never	NA	no	no	yes	no	2.70833333333333	2.47916666666667	0	12324.69353	1369.41039166667
18344	2001-2002	1	15	62	>=60	male	non-hispanic black	widowed/divorced/separated	1.35	>=1	Less than High school	39.4	>=30	mild	former	NA	yes	yes	yes	yes	3.90384615384615	3.34615384615385	0	11794.14906	1310.46100688889
18350	2001-2002	2	23	50	<60	male	non-hispanic white	married or living with a partner	5	>=1	More than High school	29.28	>=25 to <30	mild	former	NA	no	yes	no	no	5.20588235294118	3.58823529411765	0	81134.88919	9014.98768744444
18355	2001-2002	1	18	56	<60	male	non-hispanic white	married or living with a partner	5	>=1	More than High school	32.11	>=30	former	former	NA	no	yes	yes	yes	3.44230769230769	2.44230769230769	1	62186.2534	6909.583711
18368	2001-2002	1	19	47	<60	female	mexican american	married or living with a partner	1.84	>=1	Less than High school	29	>=25 to <30	heavy	never	no	no	yes	no	no	3.38636363636364	2.79545454545455	0	13332.95255	1481.43917222222
18372	2001-2002	2	24	37	<60	male	non-hispanic white	married or living with a partner	1.51	>=1	Less than High school	23.72	<25	mild	now	NA	no	yes	no	no	4.04651162790698	3.48837209302326	0	37800.43117	4200.04790744444
18379	2001-2002	2	24	45	<60	female	non-hispanic white	married or living with a partner	5	>=1	High school	20.85	<25	mild	former	no	no	no	no	no	1.85074626865672	1.67164179104478	0	96451.91058	10716.8789536667
18380	2001-2002	2	23	57	<60	female	non-hispanic white	married or living with a partner	4.36	>=1	High school	33.61	>=30	mild	now	no	no	yes	yes	yes	3.51219512195122	2.34146341463415	0	79877.1712	8875.24124466667
18383	2001-2002	1	20	33	<60	male	non-hispanic black	never married	5	>=1	More than High school	24.85	<25	mild	never	NA	no	no	no	no	2.05454545454545	1.81818181818182	0	21251.04232	2361.22692477778
18385	2001-2002	2	21	67	>=60	male	non-hispanic white	married or living with a partner	2.51	>=1	More than High school	39.86	>=30	former	never	NA	no	yes	no	no	4.44444444444444	3.80555555555556	0	40359.9884	4484.44315588889
18394	2001-2002	2	16	36	<60	female	non-hispanic black	married or living with a partner	4.66	>=1	High school	23.87	<25	heavy	never	no	no	yes	no	no	3.01960784313725	2.7843137254902	0	45742.6807	5082.52007722222
18395	2001-2002	2	27	24	<60	male	others	married or living with a partner	0.93	<1	More than High school	35.35	>=30	heavy	now	NA	no	yes	no	no	4.59259259259259	3.22222222222222	0	89569.36123	9952.15124722222
18400	2001-2002	1	23	34	<60	male	non-hispanic white	never married	5	>=1	More than High school	23.43	<25	mild	never	NA	no	no	no	no	2.13333333333333	2	0	71692.25951	7965.806612
18402	2001-2002	1	24	74	>=60	male	non-hispanic black	widowed/divorced/separated	0.66	<1	More than High school	22.43	<25	former	never	NA	no	no	no	no	1.85074626865672	1.44776119402985	0	9028.572897	1003.17476633333
18408	2001-2002	2	18	55	<60	female	non-hispanic white	married or living with a partner	5	>=1	More than High school	23.32	<25	mild	never	no	no	yes	no	no	2.94736842105263	2.66666666666667	0	79827.24402	8869.69377944445
18413	2001-2002	2	20	71	>=60	male	non-hispanic white	married or living with a partner	4.27	>=1	More than High school	24.61	<25	former	now	NA	yes	yes	yes	yes	2.53846153846154	1.64102564102564	1	34223.5123	3802.61247766667
18421	2001-2002	1	27	56	<60	female	non-hispanic white	married or living with a partner	5	>=1	More than High school	34.93	>=30	former	never	no	no	yes	no	no	2.69491525423729	2.40677966101695	0	68373.4302	7597.04780011111
18438	2001-2002	2	19	47	<60	male	non-hispanic white	married or living with a partner	5	>=1	More than High school	35.65	>=30	never	never	NA	no	yes	no	no	5.79411764705882	5.08823529411765	0	115130.6957	12792.2995185556
18441	2001-2002	2	20	20	<60	female	non-hispanic black	never married	0.44	<1	High school	39.14	>=30	never	never	no	no	yes	no	no	2.37878787878788	2.13636363636364	0	39551.3023	4394.589144
18448	2001-2002	2	16	49	<60	female	non-hispanic white	married or living with a partner	3.98	>=1	Less than High school	25.5	>=25 to <30	heavy	now	no	no	yes	no	no	3.07547169811321	2.30188679245283	0	113738.1037	12637.5670762222
18488	2001-2002	2	19	39	<60	female	mexican american	married or living with a partner	1.02	>=1	Less than High school	51.85	>=30	former	never	no	no	yes	yes	no	2.94117647058824	2.58823529411765	0	29659.48546	3295.49838488889
18490	2001-2002	2	26	22	<60	male	non-hispanic black	never married	0.42	<1	More than High school	24.25	<25	never	never	NA	no	yes	no	no	3.60975609756098	3.17073170731707	0	23188.00653	2576.44516966667
18497	2001-2002	2	25	57	<60	male	mexican american	married or living with a partner	1.21	>=1	Less than High school	27.58	>=25 to <30	mild	never	NA	no	yes	no	no	3.63829787234043	3.12765957446809	0	9541.407288	1060.15636533333
18503	2001-2002	2	17	61	>=60	male	mexican american	married or living with a partner	5	>=1	Less than High school	35.16	>=30	heavy	former	NA	no	yes	yes	no	4.5	3.71052631578947	0	4263.764011	473.751556777778
18506	2001-2002	2	25	31	<60	female	mexican american	married or living with a partner	1.21	>=1	Less than High school	21.57	<25	moderate	never	no	no	yes	no	no	1.87671232876712	1.67123287671233	0	15521.90945	1724.65660555556
18514	2001-2002	2	14	53	<60	male	non-hispanic white	married or living with a partner	1.6	>=1	More than High school	24.63	<25	mild	former	NA	no	yes	no	yes	3.04761904761905	2.26190476190476	0	27785.97163	3087.33018133333
18520	2001-2002	2	24	32	<60	female	others	married or living with a partner	3.59	>=1	More than High school	31.16	>=30	moderate	former	no	no	no	no	no	2.26415094339623	2.0188679245283	0	75394.87769	8377.20863222222
18523	2001-2002	2	27	45	<60	male	non-hispanic black	widowed/divorced/separated	3.72	>=1	More than High school	28.55	>=25 to <30	never	never	NA	no	yes	yes	no	4.04255319148936	3	0	25929.58031	2881.06447877778
18524	2001-2002	2	15	28	<60	male	mexican american	married or living with a partner	1.33	>=1	Less than High school	27.09	>=25 to <30	moderate	now	NA	no	yes	no	no	3.26315789473684	2.71929824561404	0	21854.23371	2428.24819022222
18529	2001-2002	1	22	46	<60	male	mexican american	married or living with a partner	1.9	>=1	Less than High school	25.44	>=25 to <30	mild	never	NA	no	yes	no	no	3.82978723404255	3	0	11636.36011	1292.92890066667
18535	2001-2002	1	23	48	<60	female	non-hispanic white	married or living with a partner	5	>=1	More than High school	20.75	<25	mild	never	no	no	yes	no	no	2.7037037037037	2.42592592592593	0	72781.20776	8086.80086233333
18536	2001-2002	2	25	34	<60	female	non-hispanic white	married or living with a partner	2.03	>=1	More than High school	16.99	<25	mild	never	no	no	no	no	no	0.689189189189189	0.608108108108108	0	74268.21371	8252.02374511111
18539	2001-2002	2	28	42	<60	female	mexican american	married or living with a partner	3.54	>=1	More than High school	25.29	>=25 to <30	mild	never	no	no	yes	no	no	2.69565217391304	2.5	0	10682.13637	1186.90404088889
18540	2001-2002	2	16	47	<60	female	non-hispanic white	married or living with a partner	5	>=1	More than High school	31.09	>=30	mild	never	no	no	yes	yes	no	2.60416666666667	2.27083333333333	0	113738.1037	12637.5670762222
18548	2001-2002	1	20	32	<60	female	non-hispanic white	widowed/divorced/separated	0.93	<1	Less than High school	22.53	<25	mild	now	no	no	yes	no	no	6.88888888888889	5.38888888888889	0	60537.97599	6726.44177666667
18549	2001-2002	2	19	49	<60	female	mexican american	married or living with a partner	2.11	>=1	More than High school	28.8	>=25 to <30	never	never	no	no	no	yes	no	2.13461538461538	1.92307692307692	0	15600.4513	1733.38347744444
18551	2001-2002	2	15	68	>=60	male	non-hispanic white	married or living with a partner	5	>=1	More than High school	31.3	>=30	mild	former	NA	no	yes	yes	yes	1.96428571428571	1.66071428571429	0	49610.07677	5512.230752
18555	2001-2002	2	24	83	>=60	male	non-hispanic white	married or living with a partner	2.09	>=1	More than High school	29.9	>=25 to <30	mild	former	NA	yes	yes	yes	no	3.14705882352941	2.11764705882353	1	20103.40962	2233.71218011111
18564	2001-2002	1	23	39	<60	female	non-hispanic white	married or living with a partner	5	>=1	More than High school	28.26	>=25 to <30	moderate	former	no	no	no	no	no	1.95522388059702	1.74626865671642	0	79989.87543	8887.76393666667
18566	2001-2002	1	26	63	>=60	female	non-hispanic white	married or living with a partner	4.74	>=1	High school	32.16	>=30	never	never	NA	no	yes	yes	no	3.24615384615385	2.78461538461538	0	44866.40151	4985.15572344444
18588	2001-2002	1	16	82	>=60	female	non-hispanic white	married or living with a partner	5	>=1	Less than High school	23.11	<25	mild	never	NA	no	yes	yes	no	1.63636363636364	1.37373737373737	0	21225.89652	2358.43294677778
18594	2001-2002	1	28	45	<60	female	mexican american	widowed/divorced/separated	0.66	<1	More than High school	24.69	<25	former	never	no	no	yes	no	no	2.61111111111111	2.01851851851852	0	11873.83798	1319.31533144444
18598	2001-2002	1	22	52	<60	male	non-hispanic white	married or living with a partner	1.21	>=1	More than High school	38.41	>=30	mild	now	NA	yes	yes	yes	no	5.6764705882353	4.26470588235294	0	21846.50774	2427.38974866667
18607	2001-2002	2	20	81	>=60	male	non-hispanic white	married or living with a partner	5	>=1	More than High school	23.8	<25	mild	former	NA	yes	yes	no	no	4.15909090909091	3.61363636363636	0	19117.54974	2124.172193
18609	2001-2002	2	17	47	<60	male	mexican american	married or living with a partner	5	>=1	Less than High school	25.56	>=25 to <30	mild	never	NA	no	yes	no	no	3.54	3.18	0	11221.02283	1246.78031466667
18614	2001-2002	2	22	52	<60	male	non-hispanic black	widowed/divorced/separated	3.84	>=1	Less than High school	24.62	<25	heavy	now	NA	no	yes	yes	no	2.36923076923077	2	0	30737.92766	3415.32529544444
18652	2001-2002	1	24	20	<60	male	non-hispanic black	never married	0.86	<1	High school	18.91	<25	mild	never	NA	no	no	no	no	2.25581395348837	2.02325581395349	0	30027.99895	3336.44432733333
18670	2001-2002	1	28	47	<60	female	mexican american	never married	0.68	<1	Less than High school	26.69	>=25 to <30	heavy	now	no	no	yes	no	no	3.97674418604651	3.13953488372093	0	8252.42546	916.936162222222
18676	2001-2002	1	15	75	>=60	male	non-hispanic white	married or living with a partner	3.35	>=1	More than High school	30.53	>=30	mild	former	NA	no	yes	no	no	1.80701754385965	1.54385964912281	0	28615.5539	3179.50598855556
18686	2001-2002	1	16	27	<60	male	non-hispanic white	never married	3.61	>=1	High school	29.07	>=25 to <30	heavy	never	NA	no	yes	no	no	3.28260869565217	2.95652173913043	0	99036.33544	11004.0372706667
18693	2001-2002	1	21	56	<60	female	non-hispanic white	married or living with a partner	5	>=1	More than High school	21.63	<25	former	now	no	no	yes	no	no	1.5125	1.375	0	54009.24124	6001.02680488889
18694	2001-2002	1	17	29	<60	female	mexican american	married or living with a partner	3.04	>=1	More than High school	36.91	>=30	former	never	no	no	yes	no	no	3.18181818181818	2.76363636363636	0	19197.94421	2133.10491166667
18698	2001-2002	1	22	22	<60	male	non-hispanic white	never married	0.81	<1	More than High school	21.39	<25	never	never	NA	no	yes	no	no	2.9622641509434	2.69811320754717	0	67060.00514	7451.11168211111
18709	2001-2002	1	16	62	>=60	male	non-hispanic black	married or living with a partner	1.83	>=1	Less than High school	35.85	>=30	never	never	NA	no	yes	yes	yes	3.17857142857143	2.42857142857143	0	13050.5936	1450.06595544444
18711	2001-2002	1	14	71	>=60	female	non-hispanic black	widowed/divorced/separated	0.92	<1	Less than High school	25.1	>=25 to <30	former	never	NA	no	no	yes	no	1.4875	1.35	0	16374.44475	1819.38274966667
18715	2001-2002	1	21	76	>=60	male	non-hispanic white	married or living with a partner	1.89	>=1	More than High school	22.97	<25	former	former	NA	yes	yes	yes	yes	4.57575757575758	3.12121212121212	1	25282.53271	2809.17030077778
18717	2001-2002	1	26	46	<60	male	non-hispanic black	married or living with a partner	0.91	<1	Less than High school	24.54	<25	heavy	now	NA	no	no	yes	no	2.54901960784314	2.17647058823529	0	20690.91513	2298.99056988889
18718	2001-2002	2	25	76	>=60	male	non-hispanic black	married or living with a partner	1.64	>=1	More than High school	27.47	>=25 to <30	never	former	NA	no	yes	yes	no	3.28205128205128	2.28205128205128	0	9514.045747	1057.11619411111
18719	2001-2002	1	24	48	<60	male	non-hispanic black	widowed/divorced/separated	0	<1	Less than High school	25.06	>=25 to <30	mild	now	NA	no	yes	no	no	1.15454545454545	1.04545454545455	0	20993.92996	2332.65888411111
18731	2001-2002	1	23	38	<60	female	non-hispanic white	widowed/divorced/separated	2.05	>=1	High school	25.38	>=25 to <30	former	now	no	no	yes	no	no	3.89130434782609	2.91304347826087	0	69119.45631	7679.93959
18732	2001-2002	2	27	32	<60	female	non-hispanic black	widowed/divorced/separated	1.1	>=1	More than High school	30.88	>=30	moderate	never	no	no	yes	no	no	2.12244897959184	1.77551020408163	0	37211.27769	4134.58641044444
18735	2001-2002	1	23	38	<60	male	non-hispanic white	married or living with a partner	2.49	>=1	High school	24.56	<25	moderate	now	NA	no	no	no	no	2.03076923076923	1.78461538461538	0	77961.47001	8662.38555688889
18741	2001-2002	2	23	80	>=60	male	non-hispanic white	married or living with a partner	1.09	>=1	Less than High school	28.41	>=25 to <30	mild	former	NA	no	yes	yes	yes	1.89333333333333	1.72	1	9180.750815	1020.08342388889
18743	2001-2002	1	26	32	<60	male	non-hispanic white	married or living with a partner	1.7	>=1	High school	20.12	<25	heavy	now	NA	no	no	no	no	2.57446808510638	2.14893617021277	0	88542.08844	9838.00982655556
18746	2001-2002	2	27	62	>=60	female	mexican american	married or living with a partner	0.09	<1	High school	40.72	>=30	former	former	NA	no	yes	yes	yes	2.71212121212121	2.15151515151515	1	7630.531771	847.836863444444
18753	2001-2002	1	18	40	<60	male	non-hispanic white	married or living with a partner	2.42	>=1	More than High school	28.94	>=25 to <30	heavy	never	NA	no	yes	no	no	4.61904761904762	3.71428571428571	0	91889.38854	10209.9320604444
18757	2001-2002	2	22	35	<60	female	non-hispanic white	widowed/divorced/separated	1.51	>=1	Less than High school	26.2	>=25 to <30	heavy	now	no	no	yes	no	no	2.72727272727273	2.18181818181818	0	50775.69961	5641.74440088889
18772	2001-2002	2	21	53	<60	female	non-hispanic white	widowed/divorced/separated	1.35	>=1	More than High school	24.17	<25	moderate	former	no	no	no	no	no	1.01075268817204	0.849462365591398	0	60721.09282	6746.788091
18782	2001-2002	2	21	85	>=60	female	non-hispanic white	widowed/divorced/separated	2.03	>=1	High school	30.82	>=30	mild	former	NA	no	yes	yes	yes	2.68253968253968	2.26984126984127	1	18616.49975	2068.49997188889
18799	2001-2002	2	16	84	>=60	female	non-hispanic white	widowed/divorced/separated	1.35	>=1	High school	21.78	<25	mild	never	NA	yes	no	yes	no	1.74193548387097	1.38709677419355	0	26427.93684	2936.43742655556
18801	2001-2002	2	20	60	>=60	female	non-hispanic white	married or living with a partner	5	>=1	High school	39.77	>=30	moderate	never	NA	no	yes	yes	no	2.72340425531915	2.12765957446809	0	60126.52421	6680.72491233333
18804	2001-2002	1	15	76	>=60	male	mexican american	married or living with a partner	1.96	>=1	More than High school	33.83	>=30	never	never	NA	no	no	yes	yes	3.14285714285714	2.47619047619048	0	4855.518008	539.502000888889
18811	2001-2002	2	21	82	>=60	female	non-hispanic white	married or living with a partner	1.51	>=1	Less than High school	29.64	>=25 to <30	mild	never	NA	yes	yes	yes	yes	1.61333333333333	1.38666666666667	1	17121.21328	1902.35703122222
18812	2001-2002	2	26	20	<60	female	non-hispanic black	never married	0.78	<1	More than High school	21.13	<25	mild	never	no	yes	yes	yes	no	1.48717948717949	1.23076923076923	0	27860.44242	3095.60471377778
18813	2001-2002	2	21	21	<60	male	non-hispanic black	never married	0.14	<1	High school	23.23	<25	never	never	NA	no	no	no	no	2.35185185185185	2.07407407407407	0	24011.18075	2667.90897255556
18828	2001-2002	1	17	51	<60	female	non-hispanic white	widowed/divorced/separated	5	>=1	More than High school	26.39	>=25 to <30	mild	former	no	yes	yes	no	no	2.16	1.96	0	57489.2589	6387.69543355556
18841	2001-2002	1	24	20	<60	female	non-hispanic white	never married	1.75	>=1	More than High school	17.12	<25	never	never	no	no	no	no	no	1.17910447761194	1.07462686567164	0	72881.1861	8097.90956622222
18842	2001-2002	2	21	84	>=60	female	non-hispanic white	widowed/divorced/separated	0.47	<1	High school	19.74	<25	former	never	NA	yes	yes	yes	no	3.13461538461538	2.75	0	15898.94136	1766.54904033333
18843	2001-2002	2	25	38	<60	female	non-hispanic black	married or living with a partner	5	>=1	High school	24.24	<25	never	never	no	no	yes	yes	no	2.11111111111111	1.90277777777778	0	35992.82677	3999.20297422222
18845	2001-2002	2	24	26	<60	male	non-hispanic white	married or living with a partner	1.2	>=1	More than High school	49.23	>=30	never	never	NA	no	yes	yes	no	4.05128205128205	3.30769230769231	0	46069.00171	5118.77796822222
18850	2001-2002	1	25	45	<60	female	non-hispanic black	married or living with a partner	2.26	>=1	More than High school	49.73	>=30	former	never	no	no	no	yes	no	2.16949152542373	1.79661016949153	0	28143.87642	3127.09737988889
18857	2001-2002	2	19	35	<60	male	mexican american	married or living with a partner	2.9	>=1	High school	20.28	<25	mild	former	NA	no	no	no	no	1.96078431372549	1.6078431372549	0	36486.37238	4054.04137522222
18862	2001-2002	2	23	34	<60	male	non-hispanic white	married or living with a partner	2.27	>=1	High school	21.7	<25	mild	never	NA	no	yes	no	no	3.37837837837838	2.86486486486486	0	73622.84252	8180.31583555556
18878	2001-2002	2	22	35	<60	female	non-hispanic black	married or living with a partner	3.31	>=1	High school	21.4	<25	mild	never	no	no	yes	no	no	2.91666666666667	2.66666666666667	0	44614.83121	4957.20346788889
18879	2001-2002	2	27	56	<60	female	non-hispanic white	married or living with a partner	5	>=1	More than High school	20.74	<25	moderate	former	no	no	no	yes	no	1.24358974358974	1.06410256410256	0	78124.77555	8680.53061633333
18881	2001-2002	2	26	24	<60	female	non-hispanic black	never married	1.6	>=1	More than High school	34.08	>=30	never	never	no	no	yes	no	no	3.80434782608696	3.17391304347826	0	30119.4091	3346.60101144444
18884	2001-2002	2	17	75	>=60	male	mexican american	widowed/divorced/separated	5	>=1	More than High school	28.92	>=25 to <30	mild	never	NA	no	no	no	no	2.14035087719298	1.70175438596491	0	4013.033444	445.892604888889
18885	2001-2002	2	26	71	>=60	male	non-hispanic black	married or living with a partner	0.68	<1	High school	28.99	>=25 to <30	never	never	NA	no	yes	yes	no	3.08163265306122	2.83673469387755	0	7364.398619	818.266513222222
18889	2001-2002	2	27	74	>=60	female	mexican american	married or living with a partner	5	>=1	High school	35.82	>=30	mild	never	NA	no	yes	yes	no	2.33870967741935	1.7258064516129	1	6188.388679	687.598742111111
18893	2001-2002	2	14	41	<60	female	non-hispanic white	married or living with a partner	5	>=1	More than High school	20.59	<25	mild	former	no	no	no	no	no	1.91044776119403	1.73134328358209	0	93376.4008	10375.1556438889
18894	2001-2002	2	21	61	>=60	female	non-hispanic white	married or living with a partner	5	>=1	More than High school	31.84	>=30	moderate	never	NA	no	yes	yes	no	2.0655737704918	1.52459016393443	0	43453.79575	4828.19952766667
18917	2001-2002	2	19	20	<60	female	non-hispanic white	never married	0.31	<1	Less than High school	24.9	<25	never	never	no	no	yes	no	no	2	1.69047619047619	0	211850.6641	23538.9626725556
18926	2001-2002	2	23	22	<60	male	non-hispanic white	never married	1.72	>=1	High school	30.33	>=30	heavy	now	NA	no	yes	no	no	3.45714285714286	2.8	0	81607.28933	9067.47659188889
18928	2001-2002	1	18	71	>=60	male	non-hispanic white	married or living with a partner	2.19	>=1	Less than High school	20.58	<25	heavy	now	NA	no	yes	no	no	3.52173913043478	3.1304347826087	0	32431.90708	3603.54523144444
18934	2001-2002	2	18	37	<60	female	non-hispanic white	never married	3.35	>=1	More than High school	21.5	<25	moderate	never	no	no	no	no	no	2.07142857142857	1.89285714285714	0	75204.35437	8356.03937444444
18941	2001-2002	2	25	21	<60	male	others	never married	2.45	>=1	More than High school	23.51	<25	moderate	never	NA	no	yes	no	no	3.64102564102564	2.56410256410256	0	70720.42529	7857.82503244444
18944	2001-2002	2	25	26	<60	male	non-hispanic white	never married	5	>=1	More than High school	30.17	>=30	heavy	never	NA	no	yes	no	no	3.80487804878049	2.82926829268293	0	75618.84136	8402.09348488889
18958	2001-2002	2	14	82	>=60	male	non-hispanic white	widowed/divorced/separated	2.88	>=1	More than High school	26.95	>=25 to <30	mild	never	NA	no	no	yes	yes	2.85106382978723	2.40425531914894	1	19782.2929	2198.03254477778
18963	2001-2002	1	26	58	<60	female	non-hispanic white	married or living with a partner	1.91	>=1	More than High school	26.05	>=25 to <30	former	now	no	no	yes	yes	no	3	1.68518518518519	0	67095.77147	7455.085719
18973	2001-2002	1	23	69	>=60	female	non-hispanic white	married or living with a partner	5	>=1	More than High school	23.34	<25	never	never	NA	no	yes	no	no	2.125	1.93055555555556	0	39909.79649	4434.42183244444
18974	2001-2002	1	24	22	<60	male	non-hispanic black	never married	1.77	>=1	Less than High school	23.41	<25	mild	former	NA	yes	yes	yes	no	3.23076923076923	2.73076923076923	0	30856.31438	3428.47937555556
18977	2001-2002	1	24	22	<60	male	non-hispanic black	never married	2.15	>=1	More than High school	23.72	<25	heavy	former	NA	no	no	no	no	1.62790697674419	1.04651162790698	0	30454.50701	3383.83411266667
18984	2001-2002	2	17	36	<60	male	non-hispanic white	married or living with a partner	5	>=1	More than High school	24.64	<25	mild	former	NA	no	yes	no	no	2.17910447761194	1.91044776119403	0	57981.28695	6442.36521655556
18985	2001-2002	2	23	66	>=60	female	mexican american	widowed/divorced/separated	0.9	<1	High school	24.77	<25	mild	never	NA	no	yes	yes	yes	2.75510204081633	1.63265306122449	0	7738.141029	859.793447666667
18994	2001-2002	2	24	62	>=60	male	mexican american	married or living with a partner	3.69	>=1	More than High school	35.02	>=30	mild	former	NA	no	yes	no	no	2.98076923076923	2.34615384615385	0	8099.454041	899.939337888889
19001	2001-2002	2	25	20	<60	male	mexican american	never married	2.83	>=1	Less than High school	29.41	>=25 to <30	never	never	NA	no	no	no	no	2.33333333333333	1.93333333333333	0	19234.95606	2137.21734022222
19004	2001-2002	2	23	78	>=60	female	others	widowed/divorced/separated	0	<1	Less than High school	20.58	<25	moderate	former	NA	no	yes	no	no	2.25675675675676	1.89189189189189	0	34061.76245	3784.640272
19010	2001-2002	2	19	48	<60	male	non-hispanic white	widowed/divorced/separated	5	>=1	More than High school	26.55	>=25 to <30	mild	never	NA	no	yes	no	no	5.47222222222222	4.63888888888889	0	120691.8851	13410.20946
19028	2001-2002	1	16	85	>=60	male	non-hispanic white	married or living with a partner	1.26	>=1	Less than High school	25.23	>=25 to <30	former	former	NA	no	yes	yes	no	2.23529411764706	1.82352941176471	0	7327.710464	814.190051555556
19035	2001-2002	2	25	36	<60	female	mexican american	widowed/divorced/separated	0.68	<1	More than High school	32.57	>=30	moderate	never	no	no	yes	no	no	2.66666666666667	2.27083333333333	0	18172.08498	2019.12055333333
19037	2001-2002	1	15	23	<60	male	mexican american	never married	0.34	<1	More than High school	25	>=25 to <30	heavy	now	NA	no	yes	no	no	3.37254901960784	3.05882352941176	0	20927.63087	2325.292319
19038	2001-2002	2	21	44	<60	female	non-hispanic white	married or living with a partner	0.93	<1	More than High school	20.1	<25	mild	former	no	no	no	no	no	1.39473684210526	1.21052631578947	0	70080.17328	7786.68592033333
19056	2001-2002	1	25	63	>=60	male	non-hispanic black	married or living with a partner	2.07	>=1	Less than High school	22.79	<25	former	former	NA	yes	yes	yes	no	2	1.71621621621622	0	9654.209022	1072.68989133333
19060	2001-2002	1	26	42	<60	female	non-hispanic white	married or living with a partner	1.36	>=1	More than High school	44.36	>=30	moderate	former	no	no	no	no	no	2.82692307692308	2.44230769230769	0	41540.93287	4615.65920722222
19068	2001-2002	1	19	85	>=60	male	non-hispanic white	married or living with a partner	3.45	>=1	More than High school	27.95	>=25 to <30	former	never	NA	yes	yes	no	no	2.875	2.35	1	14897.17389	1655.24154377778
19073	2001-2002	1	15	51	<60	male	non-hispanic black	widowed/divorced/separated	4.23	>=1	More than High school	37.46	>=30	former	never	NA	no	no	no	no	1.26315789473684	1.01754385964912	0	22992.87101	2554.76344522222
19089	2001-2002	1	19	49	<60	male	non-hispanic white	married or living with a partner	4.82	>=1	High school	30.47	>=30	moderate	now	NA	no	yes	no	no	4.58333333333333	3.80555555555556	0	100045.4287	11116.1587478889
19099	2001-2002	1	24	62	>=60	male	non-hispanic black	married or living with a partner	4.91	>=1	High school	29.06	>=25 to <30	never	never	NA	no	yes	yes	yes	3.3421052631579	2.78947368421053	0	10323.61275	1147.06808355556
19107	2001-2002	2	23	43	<60	female	non-hispanic white	married or living with a partner	4.97	>=1	More than High school	23.47	<25	moderate	former	no	no	no	no	no	0.93939393939394	0.636363636363636	0	96119.53128	10679.9479202222
19110	2001-2002	1	24	54	<60	male	non-hispanic white	married or living with a partner	4.37	>=1	More than High school	32.18	>=30	heavy	former	NA	no	yes	yes	no	4.52380952380952	3.35714285714286	0	59433.57758	6603.73084177778
19116	2001-2002	2	20	76	>=60	male	non-hispanic white	married or living with a partner	5	>=1	More than High school	24	<25	mild	never	NA	no	no	yes	no	1.64285714285714	1.47142857142857	0	38619.93032	4291.10336888889
19120	2001-2002	2	15	81	>=60	female	mexican american	widowed/divorced/separated	4.51	>=1	More than High school	25.45	>=25 to <30	never	never	NA	no	yes	yes	no	3.13333333333333	2.35555555555556	1	7188.0218	798.669088888889
19124	2001-2002	2	25	31	<60	female	mexican american	never married	2.18	>=1	Less than High school	22.58	<25	mild	never	no	no	yes	no	no	2.04347826086957	1.54347826086957	0	15521.90945	1724.65660555556
19129	2001-2002	2	27	27	<60	male	mexican american	married or living with a partner	0.96	<1	High school	26.59	>=25 to <30	heavy	now	NA	no	yes	no	no	5.5625	4.90625	0	33108.35351	3678.70594588889
19138	2001-2002	1	27	44	<60	female	non-hispanic black	married or living with a partner	1.2	>=1	Less than High school	24.06	<25	never	now	no	no	yes	no	no	3.3695652173913	3.08695652173913	1	25662.36699	2851.37411022222
19140	2001-2002	1	22	23	<60	female	mexican american	never married	1.9	>=1	High school	18.61	<25	heavy	never	no	no	yes	no	no	2.46153846153846	2.10769230769231	0	20448.78366	2272.087073
19141	2001-2002	1	19	35	<60	male	non-hispanic white	married or living with a partner	4.44	>=1	More than High school	27.47	>=25 to <30	mild	never	NA	no	yes	yes	no	6.57575757575758	4.93939393939394	0	90254.63595	10028.2928831111
19151	2001-2002	1	27	24	<60	female	non-hispanic black	married or living with a partner	1.51	>=1	More than High school	24.4	<25	heavy	now	no	no	yes	no	no	4.18421052631579	3.97368421052632	0	35457.63095	3939.73677211111
19154	2001-2002	2	24	60	>=60	male	others	widowed/divorced/separated	1.32	>=1	More than High school	27.85	>=25 to <30	former	former	NA	no	yes	yes	no	6.19047619047619	5.45238095238095	0	11601.96131	1289.10681166667
19165	2001-2002	1	20	51	<60	male	non-hispanic black	never married	0.7	<1	More than High school	31.74	>=30	mild	former	NA	no	yes	no	no	6.60714285714286	5.39285714285714	0	15166.48887	1685.16543011111
19173	2001-2002	1	20	36	<60	male	non-hispanic black	never married	1.94	>=1	High school	29.37	>=25 to <30	mild	never	NA	no	no	no	no	1.59420289855072	1.40579710144928	0	20287.10072	2254.12230255556
19178	2001-2002	2	24	69	>=60	male	non-hispanic white	widowed/divorced/separated	2.82	>=1	High school	24.33	<25	mild	former	NA	yes	no	yes	no	1.39705882352941	1.23529411764706	0	52724.89622	5858.32180244444
19179	2001-2002	2	25	21	<60	male	mexican american	never married	0.79	<1	Less than High school	25.98	>=25 to <30	mild	never	NA	no	no	no	no	3.26190476190476	2.97619047619048	0	19234.95606	2137.21734022222
19180	2001-2002	1	16	67	>=60	male	non-hispanic white	married or living with a partner	3.77	>=1	More than High school	31.47	>=30	former	former	NA	no	yes	yes	no	2.75675675675676	2.2972972972973	0	51669.07001	5741.00777933333
19189	2001-2002	1	23	56	<60	female	non-hispanic white	married or living with a partner	5	>=1	More than High school	42.19	>=30	moderate	former	no	no	yes	yes	no	1.85333333333333	1.52	0	58958.06917	6550.89657444444
19195	2001-2002	2	15	52	<60	female	mexican american	widowed/divorced/separated	2.93	>=1	Less than High school	34.65	>=30	former	never	no	no	yes	no	no	3.25	2.325	0	14137.47986	1570.83109555556
19199	2001-2002	1	14	55	<60	female	non-hispanic white	married or living with a partner	3.32	>=1	More than High school	37.2	>=30	former	former	no	yes	yes	yes	no	2.34920634920635	1.98412698412698	0	67820.63872	7535.62652422222
19207	2001-2002	1	24	71	>=60	male	non-hispanic black	widowed/divorced/separated	1.11	>=1	High school	29.37	>=25 to <30	moderate	former	NA	no	no	yes	no	1.01111111111111	0.822222222222222	0	11064.24943	1229.36104722222
19216	2001-2002	2	27	44	<60	female	mexican american	married or living with a partner	2.87	>=1	More than High school	25.41	>=25 to <30	former	never	no	no	yes	no	no	4.87878787878788	3.06060606060606	0	17199.50815	1911.05646088889
19218	2001-2002	1	14	58	<60	male	non-hispanic white	married or living with a partner	3.32	>=1	Less than High school	26.17	>=25 to <30	former	former	NA	no	yes	yes	no	2.84313725490196	2.54901960784314	0	70294.70972	7810.52330244444
19226	2001-2002	2	16	74	>=60	male	non-hispanic white	married or living with a partner	2.85	>=1	High school	27.17	>=25 to <30	mild	former	NA	yes	yes	yes	no	3.125	2.64285714285714	0	39424.21256	4380.46806188889
19241	2001-2002	2	20	53	<60	female	non-hispanic white	married or living with a partner	5	>=1	High school	39.98	>=30	former	now	no	no	no	yes	no	2.3728813559322	1.88135593220339	0	67371.87506	7485.76389511111
19252	2001-2002	1	24	25	<60	female	non-hispanic black	married or living with a partner	1.1	>=1	More than High school	23.17	<25	mild	never	no	no	no	no	no	1.55384615384615	1.43076923076923	0	30888.86081	3432.09564555556
19257	2001-2002	1	17	81	>=60	male	non-hispanic white	widowed/divorced/separated	5	>=1	More than High school	24.91	<25	mild	former	NA	no	yes	no	no	3.13333333333333	2.46666666666667	0	15124.32926	1680.48102877778
19261	2001-2002	2	20	53	<60	female	non-hispanic white	married or living with a partner	5	>=1	More than High school	21.42	<25	moderate	never	no	no	yes	no	no	1.05263157894737	0.8	0	85400.13758	9488.90417533333
19262	2001-2002	1	15	33	<60	female	mexican american	married or living with a partner	3.92	>=1	High school	36.83	>=30	moderate	former	no	no	yes	no	no	2.17021276595745	1.82978723404255	0	24167.83645	2685.31516111111
19264	2001-2002	2	15	51	<60	female	mexican american	never married	4.74	>=1	More than High school	24.49	<25	moderate	never	no	no	yes	yes	no	3.3125	2.83333333333333	0	14137.47986	1570.83109555556
19270	2001-2002	2	20	29	<60	male	mexican american	married or living with a partner	1.35	>=1	Less than High school	25.81	>=25 to <30	heavy	now	NA	no	yes	yes	no	4.78787878787879	3.6969696969697	0	24785.06136	2753.89570655556
19279	2001-2002	2	28	51	<60	male	mexican american	married or living with a partner	3.54	>=1	Less than High school	32.34	>=30	mild	never	NA	no	no	no	no	2.55813953488372	2.25581395348837	0	11191.22242	1243.469158
19285	2001-2002	2	21	54	<60	female	non-hispanic white	married or living with a partner	2.66	>=1	More than High school	26.94	>=25 to <30	former	former	no	no	yes	no	no	2.10810810810811	1.94594594594595	0	60721.09282	6746.788091
19290	2001-2002	2	25	29	<60	male	non-hispanic black	never married	5	>=1	More than High school	25.61	>=25 to <30	mild	never	NA	no	no	no	no	2.84782608695652	2.6304347826087	0	29923.36549	3324.81838733333
19294	2001-2002	1	20	21	<60	male	non-hispanic black	never married	1.3	>=1	High school	22.56	<25	mild	never	NA	no	no	no	no	1.03896103896104	0.818181818181818	0	20287.10072	2254.12230255556
19298	2001-2002	1	15	54	<60	male	mexican american	married or living with a partner	0.94	<1	Less than High school	44.15	>=30	heavy	never	NA	no	no	no	no	2.68888888888889	2.15555555555556	0	11566.67059	1285.18562133333
19299	2001-2002	2	15	50	<60	male	non-hispanic white	married or living with a partner	4.64	>=1	More than High school	24.88	<25	mild	never	NA	no	yes	no	no	3.30357142857143	2.75	0	72630.90693	8070.10077044444
19302	2001-2002	2	18	55	<60	male	non-hispanic white	married or living with a partner	5	>=1	More than High school	30.38	>=30	mild	never	NA	no	yes	no	no	5.65217391304348	4.26086956521739	0	79896.42979	8877.38108744444
19303	2001-2002	1	22	52	<60	female	mexican american	married or living with a partner	1.94	>=1	Less than High school	38.01	>=30	mild	never	no	no	yes	no	yes	3.46	2.88	1	10648.5479	1183.171989
19307	2001-2002	2	27	44	<60	female	mexican american	never married	1.71	>=1	More than High school	31.71	>=30	mild	now	no	no	yes	no	no	2.66666666666667	2.30952380952381	0	17097.49432	1899.72159122222
19309	2001-2002	1	14	52	<60	male	non-hispanic white	married or living with a partner	5	>=1	More than High school	20.53	<25	heavy	now	NA	no	yes	yes	no	2.40845070422535	2.22535211267606	0	66458.95909	7384.328788
19310	2001-2002	2	16	29	<60	female	non-hispanic black	married or living with a partner	0.4	<1	High school	28.16	>=25 to <30	never	never	no	no	yes	no	no	3.52941176470588	2.35294117647059	0	45787.49589	5087.49954366667
19313	2001-2002	2	24	42	<60	female	non-hispanic white	married or living with a partner	4.14	>=1	More than High school	24.65	<25	mild	former	no	no	no	no	no	1.9672131147541	1.52459016393443	0	81996.53809	9110.72645477778
19316	2001-2002	1	26	39	<60	female	non-hispanic white	married or living with a partner	3.87	>=1	More than High school	26.97	>=25 to <30	moderate	former	no	no	no	no	no	2.84313725490196	2.3921568627451	0	74490.44735	8276.71637255555
19320	2001-2002	2	17	75	>=60	female	mexican american	married or living with a partner	2.33	>=1	More than High school	27.27	>=25 to <30	never	never	NA	no	yes	no	no	2.40909090909091	2.15151515151515	0	3642.408988	404.712109777778
19324	2001-2002	2	23	44	<60	female	non-hispanic white	widowed/divorced/separated	1.16	>=1	Less than High school	30.87	>=30	heavy	now	no	no	yes	yes	no	2.72058823529412	2.25	0	40768.18926	4529.79880688889
19326	2001-2002	2	22	32	<60	male	mexican american	widowed/divorced/separated	2.51	>=1	High school	26.6	>=25 to <30	heavy	never	NA	no	yes	no	no	3.5	2.83333333333333	0	26535.23061	2948.35895611111
19329	2001-2002	1	19	32	<60	female	non-hispanic black	married or living with a partner	1.5	>=1	More than High school	27.74	>=25 to <30	heavy	now	no	no	yes	yes	no	1.91489361702128	1.5531914893617	0	35811.2789	3979.03098888889
19337	2001-2002	2	18	62	>=60	female	non-hispanic white	married or living with a partner	5	>=1	More than High school	29.33	>=25 to <30	moderate	now	NA	no	yes	yes	no	2.07594936708861	1.78481012658228	1	61772.99815	6863.666461
19343	2001-2002	2	26	85	>=60	female	non-hispanic white	widowed/divorced/separated	4.66	>=1	More than High school	28.42	>=25 to <30	never	never	NA	no	no	yes	no	1.42682926829268	1.26829268292683	0	18485.91056	2053.99006266667
19348	2001-2002	2	17	66	>=60	male	mexican american	married or living with a partner	1.42	>=1	Less than High school	30.87	>=30	mild	former	NA	no	no	yes	yes	2.76470588235294	2.25490196078431	0	2101.194483	233.466053666667
19369	2001-2002	2	23	55	<60	female	non-hispanic white	widowed/divorced/separated	1.92	>=1	More than High school	21.26	<25	heavy	now	no	no	no	no	no	2.42857142857143	2.08928571428571	0	39118.42773	4346.49196944444
19370	2001-2002	2	19	80	>=60	male	non-hispanic white	married or living with a partner	3.45	>=1	More than High school	22.69	<25	never	never	NA	no	yes	no	no	3.8	2.77777777777778	0	15853.98907	1761.55434088889
19376	2001-2002	1	18	61	>=60	female	others	married or living with a partner	3.45	>=1	More than High school	26.23	>=25 to <30	never	never	NA	no	no	yes	no	2	1.53846153846154	1	43011.024	4779.00266711111
19396	2001-2002	1	28	32	<60	male	mexican american	married or living with a partner	5	>=1	More than High school	26.93	>=25 to <30	mild	never	NA	no	yes	no	no	3.77142857142857	3.22857142857143	0	18080.05107	2008.89456322222
19399	2001-2002	2	22	49	<60	female	mexican american	married or living with a partner	1.99	>=1	Less than High school	39.19	>=30	never	never	no	no	no	no	no	1.58490566037736	1.28301886792453	0	16070.89557	1785.65506355556
19405	2001-2002	2	16	30	<60	female	non-hispanic white	married or living with a partner	3.59	>=1	High school	17.51	<25	moderate	now	no	no	yes	no	no	2.8695652173913	2.60869565217391	0	95051.75541	10561.3061566667
19426	2001-2002	2	17	63	>=60	female	non-hispanic white	widowed/divorced/separated	1.26	>=1	High school	31.05	>=30	heavy	now	NA	no	yes	no	no	1.89130434782609	1.6195652173913	0	24135.43976	2681.71552844444
19461	2001-2002	2	22	66	>=60	male	non-hispanic white	married or living with a partner	1.16	>=1	Less than High school	34.78	>=30	mild	former	NA	no	yes	yes	no	4.5	3.38235294117647	0	31821.4152	3535.71279966667
19465	2001-2002	1	22	70	>=60	male	mexican american	never married	0.93	<1	Less than High school	23.41	<25	former	never	NA	no	yes	no	no	5.57894736842105	4.57894736842105	0	4854.668623	539.407624777778
19472	2001-2002	1	24	29	<60	male	others	married or living with a partner	3.49	>=1	High school	29.13	>=25 to <30	moderate	never	NA	no	no	no	no	2.71111111111111	2.44444444444444	0	75064.65408	8340.51712022222
19477	2001-2002	1	22	45	<60	female	mexican american	married or living with a partner	5	>=1	More than High school	30.15	>=30	moderate	former	no	no	yes	no	no	1.51807228915663	1.43373493975904	0	12726.16383	1414.01820366667
19478	2001-2002	1	19	57	<60	male	non-hispanic white	married or living with a partner	5	>=1	More than High school	29.07	>=25 to <30	former	former	NA	no	no	no	no	2.6875	2.375	0	69939.85261	7771.09473388889
19485	2001-2002	1	14	59	<60	male	non-hispanic white	widowed/divorced/separated	1.36	>=1	More than High school	29.79	>=25 to <30	heavy	now	NA	no	yes	yes	no	3.72727272727273	3.22727272727273	0	27590.59945	3065.62216133333
19486	2001-2002	2	25	31	<60	male	mexican american	married or living with a partner	1.13	>=1	Less than High school	33.63	>=30	heavy	former	NA	no	yes	no	no	4.91891891891892	3.7027027027027	0	19424.22447	2158.24716366667
19507	2001-2002	1	17	48	<60	female	non-hispanic white	never married	5	>=1	More than High school	25.52	>=25 to <30	mild	now	no	no	no	yes	no	1.40243902439024	1.25609756097561	0	73541.65917	8171.29546288889
19512	2001-2002	2	15	55	<60	male	non-hispanic white	married or living with a partner	5	>=1	More than High school	34.05	>=30	mild	never	NA	no	yes	no	no	3.07547169811321	2.73584905660377	0	75366.85491	8374.09499022222
19524	2001-2002	2	22	33	<60	male	mexican american	married or living with a partner	0.75	<1	High school	29.08	>=25 to <30	heavy	never	NA	no	no	no	no	3.24390243902439	2.85365853658537	0	26689.7144	2965.52382233333
19570	2001-2002	2	22	67	>=60	female	non-hispanic white	widowed/divorced/separated	2.03	>=1	High school	27.71	>=25 to <30	mild	now	NA	yes	yes	yes	no	2.53125	1.796875	0	67555.72983	7506.192203
19594	2001-2002	2	28	33	<60	male	mexican american	married or living with a partner	2.95	>=1	Less than High school	28.25	>=25 to <30	heavy	former	NA	no	no	no	no	2.91304347826087	2.28260869565217	0	19306.35949	2145.15105433333
19595	2001-2002	1	14	73	>=60	male	non-hispanic white	married or living with a partner	2.85	>=1	More than High school	34.04	>=30	never	never	NA	no	yes	yes	yes	3.3125	0.875	0	29826.21146	3314.02349522222
19611	2001-2002	1	18	45	<60	female	non-hispanic white	married or living with a partner	0.54	<1	High school	36.15	>=30	heavy	never	no	no	yes	yes	no	4.37931034482759	3.70689655172414	0	56742.16612	6304.68512422222
19624	2001-2002	1	26	21	<60	female	non-hispanic white	married or living with a partner	0.34	<1	Less than High school	23.51	<25	mild	now	no	no	yes	no	no	2.69767441860465	2.11627906976744	0	58500.14443	6500.016048
19639	2001-2002	1	21	60	>=60	male	non-hispanic white	married or living with a partner	1.29	>=1	High school	31.15	>=30	former	former	NA	no	yes	no	yes	2.88095238095238	1.73809523809524	0	52184.98892	5798.33210222222
19645	2001-2002	2	27	74	>=60	male	mexican american	married or living with a partner	5	>=1	More than High school	32.93	>=30	mild	former	NA	no	yes	yes	no	3.87234042553191	3.31914893617021	0	6493.282269	721.475807666667
19654	2001-2002	2	19	48	<60	male	non-hispanic white	married or living with a partner	4.45	>=1	More than High school	27.13	>=25 to <30	never	never	NA	no	yes	yes	no	4.74358974358974	4.07692307692308	0	115130.6957	12792.2995185556
19658	2001-2002	2	14	85	>=60	female	non-hispanic white	married or living with a partner	1.3	>=1	Less than High school	29.32	>=25 to <30	mild	former	NA	yes	yes	no	no	3.48979591836735	2.85714285714286	1	23285.33326	2587.25925155556
19668	2001-2002	2	18	32	<60	male	non-hispanic black	married or living with a partner	2.21	>=1	More than High school	25.95	>=25 to <30	mild	now	NA	no	no	no	no	2.625	2.1	0	31055.92454	3450.65828222222
19681	2001-2002	1	14	37	<60	female	non-hispanic black	married or living with a partner	1.65	>=1	More than High school	26.11	>=25 to <30	never	never	no	no	yes	no	no	2.95555555555556	2.48888888888889	0	28611.28082	3179.03120255556
19688	2001-2002	2	23	73	>=60	male	non-hispanic white	widowed/divorced/separated	0.9	<1	More than High school	22.79	<25	mild	now	NA	yes	no	yes	no	2.23255813953488	1.83720930232558	0	12792.83146	1421.42571722222
19698	2001-2002	1	20	62	>=60	male	non-hispanic white	never married	3.49	>=1	More than High school	31.41	>=30	never	never	NA	no	yes	yes	no	2.56666666666667	2.16666666666667	0	30941.85073	3437.98341466667
19701	2001-2002	2	24	50	<60	female	non-hispanic white	widowed/divorced/separated	1.89	>=1	More than High school	20.34	<25	former	former	no	no	no	yes	no	0.9375	0.75	0	75927.30733	8436.36748133333
19702	2001-2002	2	17	62	>=60	male	non-hispanic white	widowed/divorced/separated	2.88	>=1	High school	28.22	>=25 to <30	moderate	former	NA	no	yes	yes	no	2.76190476190476	2	1	45192.80527	5021.42280777778
19711	2001-2002	2	25	21	<60	male	others	married or living with a partner	0.86	<1	High school	29.21	>=25 to <30	heavy	now	NA	no	no	no	no	2.93478260869565	2.56521739130435	0	78247.86803	8694.20755888889
19716	2001-2002	2	22	57	<60	female	non-hispanic white	married or living with a partner	1.16	>=1	Less than High school	48.37	>=30	former	former	no	no	yes	yes	yes	3.35135135135135	2.56756756756757	1	45100.78413	5011.19823688889
19725	2001-2002	1	23	72	>=60	female	non-hispanic white	widowed/divorced/separated	5	>=1	More than High school	20.9	<25	mild	former	NA	no	yes	no	no	3.30882352941176	2.57352941176471	0	32862.17414	3651.35268166667
19743	2001-2002	2	27	56	<60	female	mexican american	widowed/divorced/separated	1.7	>=1	High school	25.38	>=25 to <30	former	never	no	no	yes	yes	no	2.01470588235294	1.60294117647059	0	16298.22257	1810.91361855556
19744	2001-2002	1	15	34	<60	male	mexican american	never married	2.03	>=1	More than High school	26.92	>=25 to <30	mild	never	NA	no	yes	no	no	4.17777777777778	3.66666666666667	0	19862.11141	2206.90126811111
19761	2001-2002	1	20	54	<60	female	non-hispanic black	never married	3.38	>=1	High school	38.65	>=30	moderate	former	no	no	yes	yes	yes	3.23684210526316	2.8421052631579	0	19275.71184	2141.74575966667
19768	2001-2002	2	18	45	<60	female	non-hispanic black	never married	2.71	>=1	High school	20.03	<25	never	never	no	no	yes	no	no	2.36363636363636	2.16666666666667	0	31506.41466	3500.71273977778
19782	2001-2002	1	20	23	<60	female	non-hispanic white	never married	1.55	>=1	More than High school	34.67	>=30	former	former	no	no	yes	no	no	4.08333333333333	3.44444444444444	0	52655.51216	5850.61246266667
19785	2001-2002	2	14	78	>=60	female	non-hispanic white	widowed/divorced/separated	5	>=1	More than High school	26.02	>=25 to <30	former	former	NA	no	yes	yes	yes	0.88034188034188	0.777777777777778	1	43057.23147	4784.13682988889
19788	2001-2002	1	24	53	<60	male	non-hispanic black	married or living with a partner	2.85	>=1	Less than High school	26.42	>=25 to <30	mild	now	NA	no	yes	yes	no	3.62162162162162	3.24324324324324	0	22021.59977	2446.84441844444
19792	2001-2002	2	14	40	<60	male	non-hispanic white	married or living with a partner	5	>=1	More than High school	27.5	>=25 to <30	mild	never	NA	no	yes	no	no	4.26470588235294	3.32352941176471	0	93486.56703	10387.3963371111
19804	2001-2002	1	17	35	<60	female	non-hispanic white	married or living with a partner	4.99	>=1	More than High school	20.72	<25	moderate	never	no	no	yes	no	yes	1.78846153846154	1.55769230769231	0	76341.89293	8482.43254788889
19805	2001-2002	1	27	44	<60	male	non-hispanic white	widowed/divorced/separated	0.93	<1	More than High school	37.63	>=30	heavy	now	NA	no	yes	no	yes	4.19047619047619	3.45238095238095	0	95243.70022	10582.6333577778
19806	2001-2002	1	18	22	<60	female	mexican american	married or living with a partner	1.24	>=1	Less than High school	29.57	>=25 to <30	former	never	no	no	yes	no	no	2.25862068965517	1.62068965517241	0	23763.93878	2640.43764233333
19808	2001-2002	2	23	28	<60	male	mexican american	married or living with a partner	2.35	>=1	High school	22	<25	mild	now	NA	no	yes	no	no	3.11320754716981	2	0	23355.21442	2595.02382422222
19820	2001-2002	2	27	72	>=60	male	mexican american	married or living with a partner	1.03	>=1	Less than High school	26.51	>=25 to <30	heavy	now	NA	yes	yes	yes	no	2.85964912280702	2.33333333333333	0	6561.121925	729.013547222222
19826	2001-2002	1	18	76	>=60	male	non-hispanic white	married or living with a partner	2.58	>=1	High school	25.31	>=25 to <30	mild	former	NA	no	yes	yes	no	3.20454545454545	2.81818181818182	0	30833.42069	3425.93563266667
19829	2001-2002	1	22	57	<60	male	non-hispanic white	married or living with a partner	5	>=1	High school	28.46	>=25 to <30	moderate	former	NA	no	yes	yes	no	4.70731707317073	2.95121951219512	0	54149.06565	6016.56284977778
19836	2001-2002	1	19	60	>=60	male	non-hispanic white	married or living with a partner	5	>=1	Less than High school	29.04	>=25 to <30	mild	now	NA	yes	yes	yes	no	4	2.69230769230769	1	52191.21867	5799.02429677778
19838	2001-2002	2	20	82	>=60	male	non-hispanic white	widowed/divorced/separated	5	>=1	More than High school	31.73	>=30	moderate	former	NA	yes	no	yes	no	2.12903225806452	1.66129032258065	0	18897.75042	2099.75004711111
19841	2001-2002	2	21	23	<60	male	non-hispanic black	never married	0.56	<1	High school	33.63	>=30	mild	former	NA	no	yes	no	no	2.49206349206349	2.15873015873016	0	24011.18075	2667.90897255556
19842	2001-2002	1	17	20	<60	female	mexican american	never married	0.84	<1	Less than High school	23.76	<25	mild	never	no	no	yes	no	no	2.84782608695652	2.43478260869565	0	16607.51179	1845.27908744444
19843	2001-2002	1	26	54	<60	male	non-hispanic white	married or living with a partner	4.31	>=1	High school	47.31	>=30	former	former	NA	no	yes	no	no	3.28947368421053	2.81578947368421	0	61242.79571	6804.75507833333
19844	2001-2002	2	23	44	<60	female	non-hispanic white	married or living with a partner	1.22	>=1	Less than High school	32.29	>=30	former	former	no	yes	no	no	no	2.47058823529412	2.23529411764706	0	40080.8308	4453.42564388889
19871	2001-2002	1	23	63	>=60	male	non-hispanic white	married or living with a partner	1.29	>=1	Less than High school	27.43	>=25 to <30	heavy	former	NA	yes	yes	yes	yes	4.73333333333333	3.91111111111111	0	24644.5742	2738.28602177778
19878	2001-2002	2	15	73	>=60	male	non-hispanic white	married or living with a partner	5	>=1	More than High school	32	>=30	mild	never	NA	yes	yes	yes	yes	2.37142857142857	1.8	0	34512.24874	3834.694304
19887	2001-2002	2	14	74	>=60	male	non-hispanic white	widowed/divorced/separated	0.9	<1	Less than High school	28.38	>=25 to <30	never	never	NA	no	yes	yes	no	5.80952380952381	4.61904761904762	0	14024.23147	1558.24794144444
19893	2001-2002	1	18	31	<60	female	non-hispanic white	widowed/divorced/separated	5	>=1	More than High school	21.26	<25	heavy	former	no	no	no	no	no	1.66071428571429	1.32142857142857	0	82552.46243	9172.49582511111
19894	2001-2002	1	23	56	<60	male	non-hispanic white	married or living with a partner	5	>=1	More than High school	24.24	<25	heavy	never	NA	no	yes	no	no	3.20634920634921	2.84126984126984	0	61032.79095	6781.42121611111
19896	2001-2002	1	19	79	>=60	female	non-hispanic white	widowed/divorced/separated	2.33	>=1	High school	28.44	>=25 to <30	mild	never	NA	no	yes	yes	no	1.5679012345679	1.22222222222222	0	39194.46293	4354.94032544444
19900	2001-2002	1	26	34	<60	male	non-hispanic white	married or living with a partner	5	>=1	More than High school	26.59	>=25 to <30	mild	never	NA	no	yes	no	no	5.06060606060606	4.3030303030303	0	88542.08844	9838.00982655556
19903	2001-2002	1	17	25	<60	male	mexican american	married or living with a partner	0.39	<1	More than High school	29.77	>=25 to <30	mild	never	NA	no	yes	no	no	3.42857142857143	2.51428571428571	0	17580.24921	1953.36102344444
19904	2001-2002	2	17	22	<60	male	mexican american	never married	1.48	>=1	Less than High school	28.14	>=25 to <30	heavy	never	NA	no	yes	no	no	2.28125	2.015625	0	19040.11268	2115.56807577778
19911	2001-2002	2	22	47	<60	male	non-hispanic white	married or living with a partner	3.59	>=1	High school	62.99	>=30	never	former	NA	no	yes	yes	yes	2.85416666666667	2.375	0	113906.0988	12656.2332051111
19920	2001-2002	1	19	83	>=60	female	non-hispanic white	widowed/divorced/separated	4.31	>=1	Less than High school	18.69	<25	former	never	NA	no	yes	yes	no	2.74	2.26	0	21937.23987	2437.471097
19921	2001-2002	1	22	57	<60	female	non-hispanic white	married or living with a partner	4.77	>=1	More than High school	19.95	<25	moderate	never	no	no	no	no	no	1.09677419354839	0.881720430107527	0	54460.84766	6051.205295
19923	2001-2002	1	21	40	<60	male	non-hispanic white	married or living with a partner	3.68	>=1	More than High school	36.76	>=30	former	former	NA	no	no	no	no	1.95	1.375	0	76687.9536	8520.88373344445
19932	2001-2002	2	22	59	<60	male	mexican american	married or living with a partner	1.99	>=1	Less than High school	31.53	>=30	heavy	never	NA	no	no	no	no	2.2	1.96	0	15542.71488	1726.96832033333
19941	2001-2002	1	22	42	<60	female	mexican american	married or living with a partner	2.27	>=1	More than High school	25.23	>=25 to <30	moderate	former	no	no	yes	no	no	3.75	3.20454545454545	0	12726.16383	1414.01820366667
19959	2001-2002	2	27	68	>=60	female	mexican american	married or living with a partner	5	>=1	More than High school	28.84	>=25 to <30	former	former	NA	no	yes	yes	yes	3.93181818181818	2.68181818181818	0	6188.388679	687.598742111111
19974	2001-2002	2	21	36	<60	female	non-hispanic white	married or living with a partner	5	>=1	More than High school	27.24	>=25 to <30	heavy	never	no	no	yes	no	no	3.27027027027027	2.89189189189189	0	59632.54056	6625.83784011111
19976	2001-2002	2	25	41	<60	female	mexican american	married or living with a partner	2.83	>=1	Less than High school	37.18	>=30	former	never	no	no	yes	no	no	3.43589743589744	2.25641025641026	0	9468.776357	1052.08626188889
19990	2001-2002	2	23	70	>=60	female	non-hispanic white	widowed/divorced/separated	1.24	>=1	Less than High school	23.39	<25	former	now	NA	yes	yes	no	no	3.375	2.85416666666667	0	30092.0574	3343.56193344444
19993	2001-2002	1	23	77	>=60	female	non-hispanic white	widowed/divorced/separated	1.28	>=1	High school	29.93	>=25 to <30	former	never	NA	no	no	yes	no	1.13235294117647	1.02941176470588	0	32862.17414	3651.35268166667
19995	2001-2002	2	26	32	<60	female	non-hispanic white	married or living with a partner	1.89	>=1	More than High school	47.03	>=30	mild	never	no	no	no	yes	no	2.47169811320755	2.15094339622642	0	69724.90915	7747.21212777778
20010	2001-2002	2	18	20	<60	male	non-hispanic black	never married	3.35	>=1	More than High school	23.9	<25	never	never	NA	no	no	no	no	2.28301886792453	2.11320754716981	0	31399.51876	3488.83541822222
20013	2001-2002	2	18	61	>=60	female	non-hispanic white	widowed/divorced/separated	2.6	>=1	High school	24.67	<25	mild	now	NA	no	yes	no	no	1.41176470588235	1.16470588235294	0	54836.78642	6092.976269
20018	2001-2002	2	23	76	>=60	female	non-hispanic white	married or living with a partner	1.17	>=1	High school	30.94	>=30	never	never	NA	no	yes	no	no	3.06153846153846	2.73846153846154	1	29140.95464	3237.88384844444
20020	2001-2002	2	25	38	<60	female	non-hispanic black	married or living with a partner	2.11	>=1	High school	29.09	>=25 to <30	never	never	no	no	no	no	no	1.89830508474576	1.6271186440678	0	31413.00281	3490.33364533333
20025	2001-2002	1	22	65	>=60	female	mexican american	married or living with a partner	3.27	>=1	Less than High school	25.36	>=25 to <30	heavy	never	NA	yes	yes	yes	no	2.5375	2.05	0	4578.877926	508.764214
20029	2001-2002	1	15	28	<60	male	mexican american	never married	2.82	>=1	Less than High school	24.37	<25	heavy	now	NA	no	yes	yes	no	2.98039215686275	2.27450980392157	0	22052.68726	2450.29858388889
20042	2001-2002	2	20	80	>=60	male	non-hispanic white	married or living with a partner	4.61	>=1	High school	42.69	>=30	mild	never	NA	no	yes	yes	no	2.6078431372549	1.66666666666667	0	18757.51092	2084.16787944444
20045	2001-2002	2	27	69	>=60	female	mexican american	widowed/divorced/separated	1.4	>=1	Less than High school	24.12	<25	former	never	NA	no	yes	yes	no	2.33870967741935	1.70967741935484	0	7711.31398	856.812664444444
20048	2001-2002	2	26	44	<60	male	mexican american	married or living with a partner	2.05	>=1	Less than High school	28.18	>=25 to <30	heavy	now	NA	no	yes	no	no	3.26923076923077	2.82692307692308	0	12340.95328	1371.217031
20052	2001-2002	1	15	42	<60	male	non-hispanic white	married or living with a partner	5	>=1	More than High school	41.18	>=30	former	former	NA	no	yes	no	yes	4.77142857142857	3.62857142857143	0	87960.43943	9773.38215877778
20060	2001-2002	2	15	23	<60	male	others	married or living with a partner	2.26	>=1	Less than High school	24.77	<25	heavy	now	NA	no	no	no	no	2.11475409836066	1.75409836065574	0	21234.82053	2359.42450344444
20063	2001-2002	1	19	20	<60	female	non-hispanic white	never married	5	>=1	More than High school	21.03	<25	never	never	no	no	no	no	no	1.01470588235294	0.86764705882353	0	75376.09954	8375.12217122222
20067	2001-2002	2	18	25	<60	male	non-hispanic black	never married	5	>=1	More than High school	27.99	>=25 to <30	never	never	NA	no	yes	yes	no	4.8974358974359	3.69230769230769	0	31399.51876	3488.83541822222
20096	2001-2002	2	21	70	>=60	female	non-hispanic white	widowed/divorced/separated	2.37	>=1	More than High school	38.59	>=30	mild	never	NA	no	yes	yes	yes	3.27586206896552	2.37931034482759	0	30702.19178	3411.35464244444
20108	2001-2002	1	19	60	>=60	female	non-hispanic white	married or living with a partner	5	>=1	More than High school	29.38	>=25 to <30	heavy	former	NA	no	yes	no	no	1.19354838709677	1.03225806451613	0	45734.19044	5081.57671555555
20113	2001-2002	2	21	62	>=60	female	non-hispanic white	widowed/divorced/separated	5	>=1	More than High school	31.97	>=30	mild	never	NA	yes	yes	yes	no	2.75609756097561	1.82926829268293	0	48790.95478	5421.21719755556
20119	2001-2002	2	14	50	<60	male	non-hispanic white	married or living with a partner	5	>=1	More than High school	27.15	>=25 to <30	heavy	former	NA	no	yes	no	no	4.34042553191489	3.87234042553191	0	78819.40153	8757.71128133333
20145	2001-2002	2	21	80	>=60	male	non-hispanic white	widowed/divorced/separated	5	>=1	More than High school	28.12	>=25 to <30	mild	never	NA	no	yes	no	no	3.96969696969697	3.3030303030303	0	13816.36661	1535.15184555556
20146	2001-2002	2	22	34	<60	female	mexican american	married or living with a partner	0.8	<1	Less than High school	30.15	>=30	former	now	no	no	yes	no	no	5.21875	3.9375	0	25259.78718	2806.64302
20150	2001-2002	2	15	49	<60	female	non-hispanic white	married or living with a partner	3.77	>=1	High school	24.47	<25	moderate	former	no	no	yes	yes	no	3.7258064516129	3.25806451612903	0	87635.58121	9737.28680066667
20153	2001-2002	1	23	79	>=60	female	non-hispanic white	widowed/divorced/separated	1.08	>=1	High school	29.36	>=25 to <30	former	former	NA	no	yes	no	no	3.28813559322034	2.84745762711864	0	32862.17414	3651.35268166667
20157	2001-2002	2	19	55	<60	male	non-hispanic white	married or living with a partner	5	>=1	High school	23.14	<25	mild	now	NA	no	no	no	no	2.95918367346939	2.61224489795918	0	81134.88919	9014.98768744444
20158	2001-2002	2	22	47	<60	male	non-hispanic black	married or living with a partner	5	>=1	More than High school	28.14	>=25 to <30	former	never	NA	no	yes	no	no	6.11764705882353	4.41176470588235	0	30896.67295	3432.96366122222
20160	2001-2002	1	24	29	<60	male	non-hispanic black	married or living with a partner	2.9	>=1	High school	19.81	<25	former	never	NA	no	no	no	no	2.31034482758621	2.12068965517241	0	30665.89237	3407.32137444444
20171	2001-2002	1	23	78	>=60	female	non-hispanic white	married or living with a partner	2.15	>=1	High school	30.28	>=30	mild	never	NA	no	yes	yes	no	4.14583333333333	3.41666666666667	0	34202.92399	3800.32488722222
20172	2001-2002	1	26	40	<60	female	non-hispanic black	widowed/divorced/separated	0.17	<1	Less than High school	29.1	>=25 to <30	heavy	now	no	no	yes	no	no	2.109375	1.46875	0	23032.36357	2559.15150766667
20179	2001-2002	2	23	50	<60	female	non-hispanic white	married or living with a partner	5	>=1	High school	28.23	>=25 to <30	moderate	now	no	no	yes	no	no	3.02941176470588	2.76470588235294	0	77581.88932	8620.20992477778
20183	2001-2002	2	27	53	<60	male	others	widowed/divorced/separated	0.93	<1	High school	26.09	>=25 to <30	former	former	NA	no	yes	no	no	6.93103448275862	5.48275862068965	0	29525.72297	3280.63588577778
20192	2001-2002	1	22	32	<60	female	mexican american	married or living with a partner	0.84	<1	Less than High school	33	>=30	never	never	no	no	yes	no	no	2.35714285714286	1.9047619047619	0	21537.9108	2393.1012
20193	2001-2002	1	24	21	<60	female	non-hispanic white	never married	1.86	>=1	More than High school	24.35	<25	never	never	no	no	yes	no	no	2.125	1.77083333333333	0	77357.29947	8595.25549688889
20195	2001-2002	1	21	52	<60	female	non-hispanic white	married or living with a partner	1.29	>=1	Less than High school	30.12	>=30	former	now	no	no	yes	no	no	6.44827586206897	5.10344827586207	0	68198.64748	7577.62749744444
20196	2001-2002	2	23	61	>=60	female	non-hispanic white	married or living with a partner	2.01	>=1	Less than High school	31.16	>=30	moderate	former	NA	no	yes	yes	no	2.69230769230769	1.53846153846154	0	41668.65628	4629.85069733333
20200	2001-2002	1	23	70	>=60	female	non-hispanic white	married or living with a partner	2.19	>=1	High school	25.36	>=25 to <30	moderate	former	NA	no	yes	yes	no	2.734375	2.109375	0	32743.53068	3638.17007588889
20212	2001-2002	2	14	51	<60	female	non-hispanic white	married or living with a partner	4.66	>=1	More than High school	22.97	<25	mild	former	no	no	yes	no	no	2.98305084745763	2.5593220338983	0	77477.62239	8608.62470955556
20221	2001-2002	1	23	46	<60	male	non-hispanic white	married or living with a partner	1.53	>=1	High school	18.72	<25	former	now	NA	no	no	no	no	2.5	2.10714285714286	0	86137.66786	9570.85198488889
20234	2001-2002	1	15	40	<60	female	non-hispanic black	never married	0.68	<1	More than High school	27.92	>=25 to <30	moderate	now	no	yes	no	yes	no	1.88235294117647	1.62745098039216	0	27989.94832	3109.994258
20260	2001-2002	1	20	30	<60	male	non-hispanic white	married or living with a partner	2.56	>=1	High school	32.11	>=30	heavy	never	NA	no	yes	no	no	5.02941176470588	3.26470588235294	0	60575.00318	6730.55590888889
20264	2001-2002	2	22	73	>=60	male	non-hispanic white	married or living with a partner	2.35	>=1	Less than High school	26.41	>=25 to <30	mild	former	NA	no	no	no	no	2.20833333333333	1.89583333333333	0	38452.1537	4272.46152255556
20265	2001-2002	1	15	47	<60	female	others	married or living with a partner	2.27	>=1	More than High school	26.64	>=25 to <30	mild	never	no	no	no	no	no	1.921875	1.6875	0	73161.34415	8129.03823833333
20286	2001-2002	1	23	57	<60	female	non-hispanic white	widowed/divorced/separated	0.04	<1	Less than High school	32.48	>=30	former	now	no	no	yes	yes	no	3.64583333333333	2.97916666666667	0	58756.14392	6528.46043555556
20287	2001-2002	2	26	45	<60	female	non-hispanic black	widowed/divorced/separated	0.42	<1	More than High school	32.69	>=30	never	now	no	no	yes	yes	yes	3.4	2.675	0	17786.4351	1976.27056644444
20292	2001-2002	2	23	46	<60	female	non-hispanic white	married or living with a partner	5	>=1	More than High school	19.37	<25	moderate	never	no	no	no	no	no	1.40677966101695	1.16949152542373	0	96119.53128	10679.9479202222
20295	2001-2002	1	19	75	>=60	male	non-hispanic white	married or living with a partner	2.2	>=1	High school	25.06	>=25 to <30	mild	former	NA	no	yes	yes	no	4.18421052631579	3.23684210526316	1	32542.28324	3615.80924877778
20303	2001-2002	2	20	62	>=60	female	non-hispanic white	widowed/divorced/separated	1.02	>=1	Less than High school	19.58	<25	former	now	NA	no	yes	yes	no	2.27536231884058	2.01449275362319	0	40851.61523	4539.06835844445
20313	2001-2002	2	23	32	<60	female	non-hispanic white	married or living with a partner	2.27	>=1	High school	24.22	<25	heavy	former	no	no	yes	no	no	2.04347826086957	1.88405797101449	0	67679.9182	7519.990911
20315	2001-2002	2	25	26	<60	male	mexican american	married or living with a partner	0.79	<1	Less than High school	24.86	<25	moderate	never	NA	no	yes	no	no	4.8	4.31428571428571	0	19234.95606	2137.21734022222
20326	2001-2002	1	24	65	>=60	male	non-hispanic black	married or living with a partner	4.31	>=1	More than High school	28.77	>=25 to <30	mild	never	NA	no	yes	yes	no	4.80487804878049	4.21951219512195	0	10045.90503	1116.21166966667
20330	2001-2002	1	18	22	<60	female	non-hispanic white	never married	0.91	<1	More than High school	39.52	>=30	never	never	no	no	no	no	no	1.30909090909091	1.10909090909091	0	76763.44998	8529.27221988889
20335	2001-2002	2	26	35	<60	male	mexican american	married or living with a partner	0.68	<1	Less than High school	26.61	>=25 to <30	heavy	never	NA	no	yes	no	no	4.44444444444444	3.77777777777778	0	24173.55282	2685.95031322222
20338	2001-2002	2	25	54	<60	male	non-hispanic black	married or living with a partner	5	>=1	More than High school	37.21	>=30	heavy	never	NA	no	yes	no	no	3.76190476190476	2.95238095238095	0	20359.17288	2262.13032044444
20339	2001-2002	2	25	37	<60	male	non-hispanic black	married or living with a partner	5	>=1	Less than High school	29.59	>=25 to <30	former	never	NA	no	yes	yes	no	7.93548387096774	6.25806451612903	0	32915.97573	3657.33063644444
20347	2001-2002	1	19	59	<60	male	non-hispanic white	married or living with a partner	4.48	>=1	More than High school	26.66	>=25 to <30	mild	former	NA	no	yes	no	no	4.46511627906977	3.67441860465116	0	69939.85261	7771.09473388889
20349	2001-2002	1	21	23	<60	male	non-hispanic black	married or living with a partner	0.96	<1	High school	19.93	<25	never	now	NA	no	yes	no	no	3.91176470588235	3.52941176470588	0	24199.83506	2688.87056255556
20350	2001-2002	2	14	55	<60	female	non-hispanic white	married or living with a partner	5	>=1	More than High school	28.62	>=25 to <30	heavy	never	no	no	no	no	no	1.25287356321839	1.05747126436782	0	78751.14841	8750.12760055556
20351	2001-2002	1	22	60	>=60	female	non-hispanic white	married or living with a partner	3.73	>=1	More than High school	21.48	<25	moderate	former	NA	no	yes	yes	no	2.60869565217391	2.20289855072464	0	40872.46127	4541.38458588889
20354	2001-2002	2	28	68	>=60	male	mexican american	married or living with a partner	0.61	<1	Less than High school	33.45	>=30	mild	former	NA	no	yes	yes	no	3.27027027027027	2.51351351351351	1	2051.177879	227.908653222222
20376	2001-2002	2	24	35	<60	female	non-hispanic white	never married	5	>=1	More than High school	20.4	<25	moderate	former	no	no	no	no	no	1.03333333333333	0.844444444444444	0	78594.78364	8732.75373788889
20378	2001-2002	2	18	29	<60	male	others	never married	1.15	>=1	High school	17.78	<25	never	never	NA	no	no	no	no	1.9344262295082	1.80327868852459	0	31055.92454	3450.65828222222
20406	2001-2002	2	21	53	<60	male	non-hispanic white	widowed/divorced/separated	0.9	<1	More than High school	27.34	>=25 to <30	mild	former	NA	no	yes	no	no	4.2	3.68571428571429	0	22795.5792	2532.84213277778
20407	2001-2002	1	16	75	>=60	female	non-hispanic black	married or living with a partner	1.83	>=1	Less than High school	33.96	>=30	never	never	NA	no	yes	yes	no	2.46376811594203	2.05797101449275	0	17468.49165	1940.943517
20408	2001-2002	2	22	37	<60	female	non-hispanic white	married or living with a partner	3.59	>=1	High school	35.54	>=30	mild	never	no	no	yes	yes	no	5.39285714285714	4.64285714285714	0	92708.12203	10300.9024481111
20416	2001-2002	1	17	26	<60	female	mexican american	married or living with a partner	0.47	<1	Less than High school	34.91	>=30	heavy	never	no	no	yes	yes	no	3.52083333333333	2.79166666666667	1	16364.10026	1818.23336244444
20432	2001-2002	1	22	54	<60	female	non-hispanic white	married or living with a partner	5	>=1	More than High school	19.51	<25	moderate	former	no	no	yes	yes	no	2.66666666666667	2.47826086956522	0	56870.84144	6318.98238233333
20434	2001-2002	2	15	42	<60	male	mexican american	married or living with a partner	5	>=1	More than High school	32.91	>=30	mild	never	NA	no	yes	no	yes	5.53571428571429	3.71428571428571	0	14643.29691	1627.03299011111
20440	2001-2002	1	19	63	>=60	male	non-hispanic white	married or living with a partner	5	>=1	More than High school	25.82	>=25 to <30	moderate	never	NA	no	no	yes	no	1.17073170731707	1	0	45634.60998	5070.51221977778
20447	2001-2002	1	15	30	<60	male	non-hispanic white	married or living with a partner	5	>=1	More than High school	33.39	>=30	mild	former	NA	no	yes	no	no	4.57142857142857	3.5	0	65515.69261	7279.52140088889
20453	2001-2002	1	23	57	<60	male	non-hispanic white	married or living with a partner	4.31	>=1	High school	27.14	>=25 to <30	mild	former	NA	no	yes	no	no	3.12698412698413	2.88888888888889	0	61032.79095	6781.42121611111
20454	2001-2002	2	17	30	<60	male	mexican american	married or living with a partner	2.36	>=1	More than High school	26.56	>=25 to <30	mild	never	NA	no	yes	no	no	2.34920634920635	2.14285714285714	0	16560.98126	1840.109029
20459	2001-2002	1	17	45	<60	female	mexican american	widowed/divorced/separated	3.61	>=1	High school	30.5	>=30	heavy	now	no	no	yes	yes	no	3.67857142857143	2.69642857142857	0	10566.10595	1174.01177233333
20466	2001-2002	1	22	48	<60	female	non-hispanic white	married or living with a partner	5	>=1	More than High school	26.84	>=25 to <30	moderate	former	no	no	yes	no	no	2.38028169014085	1.92957746478873	0	78256.23019	8695.136688
20470	2001-2002	1	21	64	>=60	female	non-hispanic white	married or living with a partner	3.45	>=1	High school	42.56	>=30	moderate	former	NA	yes	yes	no	no	3.41860465116279	2.27906976744186	1	35531.50088	3947.94454244444
20472	2001-2002	1	15	67	>=60	male	non-hispanic white	married or living with a partner	2.76	>=1	More than High school	35.27	>=30	former	never	NA	no	yes	no	no	4.04761904761905	3.52380952380952	0	49482.61826	5498.06869577778
20479	2001-2002	1	26	58	<60	male	non-hispanic white	married or living with a partner	1.91	>=1	Less than High school	24.71	<25	former	now	NA	yes	yes	yes	no	2.71428571428571	1.97142857142857	0	65688.98652	7298.77627944444
20480	2001-2002	2	26	29	<60	female	others	widowed/divorced/separated	0.48	<1	High school	33.97	>=30	mild	now	no	no	yes	no	no	3.06382978723404	2.65957446808511	0	57371.34691	6374.59410055556
20484	2001-2002	2	25	29	<60	male	non-hispanic white	married or living with a partner	5	>=1	More than High school	29.26	>=25 to <30	moderate	former	NA	no	yes	yes	no	5.13333333333333	4.42222222222222	0	71492.57042	7943.61893522222
20496	2001-2002	1	16	77	>=60	male	non-hispanic white	married or living with a partner	4.36	>=1	More than High school	27.7	>=25 to <30	former	former	NA	yes	yes	yes	no	2.22222222222222	2.02222222222222	1	36213.3669	4023.70743377778
20506	2001-2002	2	21	54	<60	male	non-hispanic white	married or living with a partner	2.66	>=1	More than High school	26.66	>=25 to <30	mild	never	NA	no	yes	no	no	1.94666666666667	1.77333333333333	0	59530.22201	6614.46911188889
20508	2001-2002	1	25	30	<60	male	mexican american	married or living with a partner	1.7	>=1	Less than High school	25.71	>=25 to <30	heavy	never	NA	no	yes	no	no	3.81578947368421	2.47368421052632	0	20620.50404	2291.16711522222
20509	2001-2002	1	18	33	<60	female	non-hispanic white	married or living with a partner	3.63	>=1	High school	19.05	<25	former	never	no	no	no	no	no	1.2125	1.05	0	77703.76077	8633.75119666667
20546	2001-2002	2	21	29	<60	male	non-hispanic white	never married	2.82	>=1	More than High school	29.85	>=25 to <30	mild	never	NA	no	yes	no	no	4.09756097560976	3.70731707317073	0	64472.81872	7163.64652411111
20553	2001-2002	1	17	52	<60	male	non-hispanic white	widowed/divorced/separated	5	>=1	Less than High school	30.25	>=30	mild	never	NA	no	yes	yes	no	4.88095238095238	4.54761904761905	0	57740.38945	6415.59882733333
20556	2001-2002	1	14	41	<60	female	non-hispanic black	married or living with a partner	2	>=1	More than High school	37.37	>=30	never	never	no	yes	yes	yes	no	2.82222222222222	2.2	0	24844.2151	2760.46834488889
20557	2001-2002	1	22	21	<60	female	mexican american	never married	1.74	>=1	More than High school	19.46	<25	never	never	no	no	no	no	no	1.66666666666667	1.48148148148148	0	20930.22055	2325.58006122222
20559	2001-2002	1	18	55	<60	male	non-hispanic white	married or living with a partner	2.1	>=1	High school	27.12	>=25 to <30	mild	never	NA	no	yes	yes	no	4.5	3.225	0	23811.52104	2645.72456044444
20561	2001-2002	2	23	30	<60	female	non-hispanic white	married or living with a partner	1.33	>=1	High school	28.64	>=25 to <30	former	now	no	no	no	no	no	2.0655737704918	1.68852459016393	0	76370.0828	8485.56475544444
20563	2001-2002	2	17	30	<60	female	mexican american	married or living with a partner	2.36	>=1	High school	28.56	>=25 to <30	moderate	never	no	no	yes	no	no	2.61818181818182	2.41818181818182	0	16947.2102	1883.02335533333
20564	2001-2002	2	25	37	<60	female	mexican american	never married	2.18	>=1	Less than High school	27.77	>=25 to <30	heavy	never	no	no	yes	no	no	5.23529411764706	3.44117647058824	0	15521.90945	1724.65660555556
20567	2001-2002	1	18	55	<60	female	non-hispanic white	widowed/divorced/separated	0.48	<1	Less than High school	39.5	>=30	former	never	no	no	yes	no	no	3.625	3.225	0	56844.51922	6316.05769088889
20580	2001-2002	2	23	20	<60	male	non-hispanic white	never married	2.82	>=1	More than High school	23.6	<25	moderate	now	NA	no	no	no	no	2.69387755102041	2.42857142857143	0	81607.28933	9067.47659188889
20595	2001-2002	1	26	56	<60	male	non-hispanic white	married or living with a partner	3.88	>=1	Less than High school	29.87	>=25 to <30	former	never	NA	yes	yes	yes	no	4.30952380952381	3.69047619047619	0	64168.19164	7129.79907055556
20596	2001-2002	1	19	84	>=60	female	non-hispanic white	married or living with a partner	3.45	>=1	More than High school	25.9	>=25 to <30	never	never	NA	no	yes	yes	no	4.39473684210526	3.28947368421053	1	20411.12464	2267.90273811111
20597	2001-2002	1	26	48	<60	female	non-hispanic white	married or living with a partner	4.31	>=1	Less than High school	34.55	>=30	former	former	no	no	no	no	no	2.0983606557377	1.78688524590164	0	96244.58441	10693.8427121111
20600	2001-2002	1	15	44	<60	female	mexican american	never married	1.01	>=1	Less than High school	40.61	>=30	never	never	no	no	yes	no	yes	2.34782608695652	1.91304347826087	0	11959.73526	1328.85947322222
20601	2001-2002	1	20	77	>=60	female	others	married or living with a partner	1.29	>=1	High school	20.7	<25	former	former	NA	yes	yes	no	no	2.35714285714286	1.71428571428571	0	31864.93538	3540.54837522222
20602	2001-2002	1	23	84	>=60	female	non-hispanic white	widowed/divorced/separated	2.33	>=1	More than High school	32.17	>=30	former	never	NA	no	yes	no	no	3.88461538461538	3.53846153846154	0	20815.36319	2312.81813188889
20604	2001-2002	2	22	52	<60	male	non-hispanic white	married or living with a partner	2.93	>=1	More than High school	31.42	>=30	mild	never	NA	no	yes	yes	yes	3.79411764705882	2.97058823529412	1	96035.30033	10670.5889255556
20607	2001-2002	1	15	48	<60	female	mexican american	widowed/divorced/separated	2.6	>=1	More than High school	29.9	>=25 to <30	former	never	no	no	yes	no	no	3.28571428571429	2.69047619047619	0	13406.14749	1489.57194277778
20620	2001-2002	1	23	41	<60	male	non-hispanic white	married or living with a partner	5	>=1	More than High school	24.44	<25	heavy	never	NA	no	yes	no	no	4.66666666666667	3.57142857142857	0	86137.66786	9570.85198488889
20623	2001-2002	2	23	85	>=60	male	non-hispanic white	married or living with a partner	5	>=1	More than High school	27.2	>=25 to <30	former	former	NA	yes	no	yes	no	2.09803921568627	1.70588235294118	0	8457.720059	939.746673222222
20626	2001-2002	2	23	46	<60	female	non-hispanic white	married or living with a partner	5	>=1	High school	28.8	>=25 to <30	moderate	now	no	no	yes	no	no	5.26666666666667	4.42222222222222	0	93721.74661	10413.5274012222
20634	2001-2002	2	25	29	<60	female	mexican american	widowed/divorced/separated	2.79	>=1	Less than High school	28.16	>=25 to <30	heavy	never	no	no	yes	no	no	2.36363636363636	1.90909090909091	0	18172.08498	2019.12055333333
20641	2001-2002	2	14	47	<60	female	others	married or living with a partner	1.01	>=1	Less than High school	27.75	>=25 to <30	mild	never	no	yes	yes	no	no	2.75510204081633	2.12244897959184	0	39109.79477	4345.532752
20644	2001-2002	1	26	29	<60	male	mexican american	married or living with a partner	2.27	>=1	More than High school	32.79	>=30	heavy	now	NA	no	yes	no	no	3.65957446808511	3.17021276595745	0	30901.37783	3433.486426
20649	2001-2002	1	22	23	<60	female	mexican american	never married	1.74	>=1	More than High school	22.42	<25	never	never	no	no	yes	no	no	3	2.63636363636364	0	20930.22055	2325.58006122222
20650	2001-2002	2	24	36	<60	female	non-hispanic white	married or living with a partner	3.4	>=1	More than High school	28.17	>=25 to <30	heavy	former	no	no	yes	yes	no	2.54716981132075	1.77358490566038	0	66815.68184	7423.96464933333
20652	2001-2002	2	14	29	<60	male	non-hispanic white	married or living with a partner	2.03	>=1	More than High school	26.4	>=25 to <30	mild	never	NA	no	no	yes	no	2.25490196078431	1.90196078431373	0	77775.75871	8641.75096777778
20655	2001-2002	1	23	21	<60	female	non-hispanic white	married or living with a partner	0.29	<1	More than High school	22.77	<25	heavy	never	no	no	yes	no	no	1.32631578947368	1.15789473684211	0	68568.40694	7618.71188188889
20656	2001-2002	1	19	61	>=60	female	non-hispanic white	married or living with a partner	5	>=1	High school	29.26	>=25 to <30	never	never	NA	no	yes	no	no	2.20987654320988	1.7283950617284	0	45734.19044	5081.57671555555
20666	2001-2002	1	19	27	<60	male	non-hispanic white	married or living with a partner	4.52	>=1	More than High school	29.71	>=25 to <30	mild	former	NA	no	yes	yes	no	4.36842105263158	3.31578947368421	0	78533.95688	8725.99520866667
20670	2001-2002	2	27	77	>=60	female	others	never married	0.34	<1	High school	25.95	>=25 to <30	never	never	NA	yes	yes	yes	no	3.6	2.97777777777778	1	52814.64464	5868.293849
20673	2001-2002	2	18	70	>=60	female	non-hispanic black	widowed/divorced/separated	5	>=1	More than High school	28.34	>=25 to <30	mild	former	NA	no	yes	yes	no	3.66101694915254	2.93220338983051	0	17648.45697	1960.93966333333
20677	2001-2002	1	21	36	<60	male	non-hispanic white	married or living with a partner	5	>=1	More than High school	19.69	<25	mild	never	NA	no	no	no	no	1.36708860759494	1.17721518987342	0	72761.39233	8084.59914811111
20678	2001-2002	1	27	65	>=60	female	non-hispanic white	married or living with a partner	2.15	>=1	High school	35.71	>=30	never	never	NA	yes	yes	no	no	4.33333333333333	3.80555555555556	0	44981.38725	4997.93191655556
20684	2001-2002	1	14	70	>=60	female	non-hispanic white	married or living with a partner	2.85	>=1	High school	30.05	>=30	mild	never	NA	yes	yes	no	no	2.64406779661017	2.25423728813559	0	33447.05362	3716.339291
20688	2001-2002	1	14	34	<60	male	non-hispanic white	married or living with a partner	2.73	>=1	More than High school	26.85	>=25 to <30	mild	former	NA	no	yes	yes	no	5.53658536585366	4.5609756097561	0	63218.67812	7024.29756922222
20689	2001-2002	1	26	64	>=60	male	non-hispanic white	married or living with a partner	3.1	>=1	High school	31.23	>=30	former	former	NA	no	yes	yes	yes	3.97368421052632	3.18421052631579	1	45103.42138	5011.49126422222
20690	2001-2002	2	16	41	<60	male	others	married or living with a partner	3.99	>=1	More than High school	25.63	>=25 to <30	mild	now	NA	no	yes	no	no	3.33333333333333	3.07017543859649	0	116785.6107	12976.1789652222
20694	2001-2002	1	28	62	>=60	female	mexican american	married or living with a partner	2.51	>=1	Less than High school	37.34	>=30	never	never	NA	no	no	yes	no	1.4	1.10666666666667	0	3630.514636	403.390515111111
20695	2001-2002	2	22	21	<60	male	mexican american	never married	0.66	<1	Less than High school	21.35	<25	former	now	NA	no	yes	no	no	2.97435897435897	2.43589743589744	0	27847.49212	3094.16579077778
20696	2001-2002	1	15	65	>=60	male	non-hispanic white	never married	1.02	>=1	Less than High school	30.23	>=30	former	now	NA	yes	yes	yes	no	2.06060606060606	1.39393939393939	1	27191.21777	3021.24641844444
20698	2001-2002	1	22	76	>=60	male	non-hispanic white	married or living with a partner	5	>=1	More than High school	25.69	>=25 to <30	mild	former	NA	no	yes	yes	no	3.11320754716981	2.52830188679245	0	27059.68686	3006.63187355556
20704	2001-2002	1	28	47	<60	female	others	married or living with a partner	2.51	>=1	Less than High school	32.13	>=30	former	former	no	no	yes	no	no	2.50649350649351	2.32467532467532	0	70047.18905	7783.02100577778
20705	2001-2002	2	17	39	<60	female	mexican american	widowed/divorced/separated	3.99	>=1	More than High school	27.55	>=25 to <30	moderate	former	no	no	yes	no	no	2.90697674418605	2.37209302325581	0	16881.75668	1875.75074266667
20707	2001-2002	2	26	34	<60	female	mexican american	married or living with a partner	0.68	<1	Less than High school	32.55	>=30	never	never	no	no	yes	no	no	4.76	2.88	0	23049.55855	2561.06206144444
20709	2001-2002	2	24	73	>=60	female	non-hispanic white	widowed/divorced/separated	1.13	>=1	More than High school	35.44	>=30	never	never	NA	yes	yes	yes	no	2.43333333333333	2.1	0	47734.8498	5303.87220033333
20719	2001-2002	2	16	29	<60	male	mexican american	married or living with a partner	0.39	<1	Less than High school	19.72	<25	never	never	NA	no	no	no	no	3.20454545454545	2.90909090909091	0	25308.12058	2812.01339733333
20720	2001-2002	1	27	52	<60	male	non-hispanic white	married or living with a partner	5	>=1	More than High school	24.98	<25	mild	never	NA	no	yes	no	no	2.5593220338983	2.38983050847458	0	67400.91425	7488.99047266667
20726	2001-2002	1	15	68	>=60	male	mexican american	married or living with a partner	1.58	>=1	Less than High school	37.55	>=30	former	never	NA	no	yes	no	no	5.02564102564103	4.46153846153846	0	4534.508966	503.834329555556
20737	2001-2002	1	24	55	<60	female	non-hispanic black	married or living with a partner	0	<1	Less than High school	29.4	>=25 to <30	never	never	no	yes	yes	no	no	3.19148936170213	2.63829787234043	0	25962.17246	2884.68582866667
20739	2001-2002	1	23	53	<60	female	non-hispanic white	married or living with a partner	3.08	>=1	More than High school	26.6	>=25 to <30	heavy	now	no	no	yes	no	no	2.1304347826087	1.68115942028985	0	59683.3821	6631.48690022222
20741	2001-2002	1	15	45	<60	male	non-hispanic white	married or living with a partner	0.38	<1	More than High school	23.36	<25	never	never	NA	no	yes	no	no	4.11111111111111	3.38888888888889	0	32630.03119	3625.55902155556
20745	2001-2002	1	22	62	>=60	male	mexican american	married or living with a partner	1.94	>=1	Less than High school	37.1	>=30	former	former	NA	no	yes	yes	no	6.14285714285714	3.85714285714286	0	4784.787762	531.643084666667
20754	2001-2002	1	25	74	>=60	female	non-hispanic black	married or living with a partner	1.12	>=1	Less than High school	33.33	>=30	mild	never	NA	yes	no	yes	yes	1.24657534246575	0.986301369863014	0	16035.87517	1781.76390733333
20757	2001-2002	2	15	62	>=60	male	non-hispanic white	married or living with a partner	5	>=1	More than High school	33.13	>=30	mild	former	NA	yes	yes	no	no	4.75	3.79166666666667	1	56316.81593	6257.42399222222
20765	2001-2002	1	23	61	>=60	female	non-hispanic white	married or living with a partner	3.34	>=1	Less than High school	26.79	>=25 to <30	former	former	NA	no	yes	yes	no	4.81081081081081	4.05405405405405	0	51611.34182	5734.59353555556
20775	2001-2002	2	28	60	>=60	male	non-hispanic white	married or living with a partner	5	>=1	More than High school	26.75	>=25 to <30	mild	former	NA	no	yes	no	no	4.19047619047619	3.16666666666667	0	45512.46893	5056.940992
20778	2001-2002	2	14	37	<60	male	non-hispanic black	married or living with a partner	5	>=1	More than High school	22.01	<25	never	never	NA	no	yes	no	no	1.63157894736842	1.5	0	30637.2812	3404.14235555556
20803	2001-2002	2	19	20	<60	female	non-hispanic white	never married	1.4	>=1	High school	32.31	>=30	never	never	no	no	yes	no	no	1.69047619047619	1.35714285714286	0	211850.6641	23538.9626725556
20808	2001-2002	1	14	51	<60	female	non-hispanic white	widowed/divorced/separated	2.93	>=1	Less than High school	28.15	>=25 to <30	mild	never	no	no	yes	yes	no	1.60377358490566	1.33962264150943	0	68258.32399	7584.25822055556
20818	2001-2002	1	19	48	<60	male	non-hispanic white	married or living with a partner	5	>=1	More than High school	27.78	>=25 to <30	mild	now	NA	yes	yes	no	no	2.53658536585366	1.75609756097561	0	98708.509	10967.6121107778
20820	2001-2002	1	23	70	>=60	male	non-hispanic white	married or living with a partner	5	>=1	More than High school	22.39	<25	never	never	NA	no	yes	no	no	3.15094339622642	2.86792452830189	0	28397.92044	3155.32449333333
20824	2001-2002	2	22	20	<60	male	non-hispanic white	widowed/divorced/separated	0.93	<1	Less than High school	18.76	<25	moderate	now	NA	no	yes	no	no	2.67647058823529	1.94117647058824	0	54545.22788	6060.58087522222
20829	2001-2002	1	23	44	<60	male	non-hispanic white	married or living with a partner	5	>=1	More than High school	20.22	<25	mild	never	NA	no	yes	no	no	3.18518518518519	2.81481481481481	0	85263.88017	9473.76446322222
20838	2001-2002	2	20	24	<60	female	non-hispanic white	never married	1.68	>=1	More than High school	26.2	>=25 to <30	heavy	now	no	no	no	no	no	1.55172413793103	1.37931034482759	0	70234.20688	7803.80076455556
20840	2001-2002	1	17	80	>=60	male	non-hispanic white	married or living with a partner	3.77	>=1	More than High school	29.72	>=25 to <30	former	former	NA	no	yes	yes	yes	3.35714285714286	2.66666666666667	0	13502.80877	1500.312086
20849	2001-2002	2	23	40	<60	male	non-hispanic white	widowed/divorced/separated	0.58	<1	More than High school	20.38	<25	heavy	now	NA	no	yes	yes	no	1.74025974025974	1.50649350649351	0	36156.90106	4017.43345144444
20850	2001-2002	2	26	61	>=60	male	non-hispanic black	married or living with a partner	5	>=1	Less than High school	25.96	>=25 to <30	former	former	NA	no	yes	yes	no	3.90322580645161	3.25806451612903	0	7107.203044	789.689227111111
20851	2001-2002	1	21	63	>=60	female	non-hispanic white	widowed/divorced/separated	3.73	>=1	High school	22.63	<25	former	never	NA	yes	yes	yes	no	2.37931034482759	1.93103448275862	0	35403.22027	3933.69114066667
20863	2001-2002	2	26	26	<60	male	non-hispanic white	never married	3.38	>=1	More than High school	26.4	>=25 to <30	mild	never	NA	no	no	no	no	1.63265306122449	1.44897959183673	0	62500.60317	6944.51146366667
20868	2001-2002	1	23	58	<60	male	non-hispanic white	married or living with a partner	5	>=1	More than High school	34.87	>=30	former	former	NA	no	yes	no	no	2.98039215686275	2.52941176470588	0	61032.79095	6781.42121611111
20872	2001-2002	1	19	66	>=60	female	non-hispanic white	married or living with a partner	5	>=1	More than High school	23.09	<25	mild	former	NA	no	yes	yes	no	1.68421052631579	1.36842105263158	0	45734.19044	5081.57671555555
20873	2001-2002	2	20	45	<60	female	non-hispanic black	married or living with a partner	2.14	>=1	High school	28.94	>=25 to <30	never	now	no	no	yes	no	no	3.22727272727273	2.77272727272727	0	33006.48953	3667.38772511111
20880	2001-2002	2	16	27	<60	male	non-hispanic black	never married	1.92	>=1	Less than High school	22.74	<25	mild	never	NA	no	no	no	no	3	2.61702127659574	0	38696.24962	4299.58329066667
20884	2001-2002	1	19	82	>=60	female	non-hispanic white	married or living with a partner	5	>=1	More than High school	25.16	>=25 to <30	moderate	never	NA	no	yes	yes	no	1.23655913978495	1.09677419354839	0	20411.12464	2267.90273811111
20895	2001-2002	1	16	37	<60	male	non-hispanic black	married or living with a partner	2.27	>=1	More than High school	25.2	>=25 to <30	former	never	NA	no	yes	no	no	3.55555555555556	2.97777777777778	0	29669.58062	3296.62006855556
20899	2001-2002	1	15	64	>=60	female	mexican american	married or living with a partner	1.96	>=1	High school	24.72	<25	former	never	NA	no	yes	no	no	3.41071428571429	2.55357142857143	0	4473.559656	497.062184
20902	2001-2002	1	21	52	<60	female	non-hispanic white	widowed/divorced/separated	1.16	>=1	High school	27.32	>=25 to <30	never	never	no	no	yes	no	no	4.92857142857143	4.03571428571429	0	29949.14025	3327.68224966667
20904	2001-2002	1	27	64	>=60	female	non-hispanic white	married or living with a partner	1.98	>=1	More than High school	31.2	>=30	former	former	NA	no	yes	yes	no	3.20454545454545	2.18181818181818	0	48344.59145	5371.62127244444
20907	2001-2002	1	27	67	>=60	female	non-hispanic white	married or living with a partner	1.21	>=1	High school	44.02	>=30	never	never	NA	no	yes	yes	no	3.19565217391304	2.91304347826087	0	58640.8057	6515.645078
20912	2001-2002	2	17	52	<60	female	mexican american	married or living with a partner	3.66	>=1	Less than High school	34.02	>=30	former	never	no	no	yes	no	no	3.01923076923077	2.09615384615385	0	10782.2304	1198.02560044444
20917	2001-2002	1	21	66	>=60	male	non-hispanic black	widowed/divorced/separated	0.6	<1	Less than High school	25.76	>=25 to <30	heavy	now	NA	no	yes	yes	no	5.38636363636364	5.06818181818182	0	9983.163005	1109.24033388889
20922	2001-2002	2	23	55	<60	female	mexican american	married or living with a partner	5	>=1	High school	24.7	<25	heavy	now	no	no	yes	no	no	2.8	2.48333333333333	0	16996.37949	1888.48661011111
20929	2001-2002	2	24	43	<60	male	mexican american	never married	0.35	<1	Less than High school	24.05	<25	heavy	now	NA	no	yes	no	no	2.91304347826087	2.26086956521739	0	16707.96656	1856.44072866667
20944	2001-2002	1	26	51	<60	female	non-hispanic white	married or living with a partner	5	>=1	More than High school	25.2	>=25 to <30	never	never	no	no	no	yes	no	2	1.75438596491228	0	54009.24124	6001.02680488889
20950	2001-2002	1	16	71	>=60	female	non-hispanic white	widowed/divorced/separated	2.6	>=1	Less than High school	24.3	<25	never	never	NA	no	yes	no	no	3.66037735849057	2.92452830188679	0	40587.94834	4509.77203788889
20959	2001-2002	2	16	49	<60	male	non-hispanic white	never married	1.34	>=1	More than High school	22.27	<25	former	now	NA	no	yes	no	no	5.55882352941176	4.70588235294118	0	43879.00899	4875.44544333333
20972	2001-2002	2	22	44	<60	female	non-hispanic white	widowed/divorced/separated	2.01	>=1	More than High school	20.27	<25	heavy	now	no	no	no	no	no	2.73584905660377	2.43396226415094	0	115641.9768	12849.10853
20973	2001-2002	1	18	48	<60	female	non-hispanic white	married or living with a partner	3.14	>=1	High school	19.36	<25	former	now	no	no	yes	no	no	2.54545454545455	2.15909090909091	0	78436.73857	8715.19317488889
20983	2001-2002	2	18	43	<60	male	non-hispanic black	never married	4.1	>=1	More than High school	24.87	<25	mild	former	NA	no	yes	no	no	2.92452830188679	2.54716981132075	0	25704.44256	2856.04917333333
20988	2001-2002	1	27	40	<60	male	non-hispanic black	widowed/divorced/separated	2.15	>=1	High school	27.44	>=25 to <30	heavy	now	NA	no	no	no	no	1.3375	1.1375	0	20973.44807	2330.38311933333
20993	2001-2002	1	17	32	<60	male	mexican american	married or living with a partner	0.91	<1	High school	25.94	>=25 to <30	mild	now	NA	no	yes	no	no	4	3.30769230769231	0	15991.16047	1776.79560777778
20999	2001-2002	2	22	85	>=60	male	non-hispanic white	married or living with a partner	0.8	<1	High school	28.54	>=25 to <30	never	never	NA	yes	yes	yes	yes	6.17241379310345	5	0	10127.41665	1125.26851655556
21004	2001-2002	2	26	31	<60	male	others	never married	2.91	>=1	More than High school	25.05	>=25 to <30	heavy	now	NA	no	no	no	no	1.45161290322581	1.04838709677419	0	25723.75861	2858.19540155556
21020	2003-2004	1	38	55	<60	female	non-hispanic black	married or living with a partner	2.48	>=1	Less than High school	22.55	<25	never	never	no	no	yes	yes	no	3.50980392156863	3.13725490196078	0	29102.08356	3233.56483944444
21033	2003-2004	1	41	57	<60	female	non-hispanic black	widowed/divorced/separated	0.33	<1	High school	32.07	>=30	never	never	no	no	yes	yes	no	2.67924528301887	2.16981132075472	0	25488.34493	2832.03832588889
21036	2003-2004	1	38	85	>=60	female	non-hispanic white	widowed/divorced/separated	3.34	>=1	Less than High school	23.37	<25	mild	never	NA	no	yes	no	no	3.10416666666667	2.6875	0	22303.66442	2478.18493511111
21039	2003-2004	2	30	84	>=60	female	non-hispanic white	widowed/divorced/separated	0.92	<1	High school	33.51	>=30	former	former	NA	no	yes	no	no	2.31914893617021	1.65957446808511	1	18569.11348	2063.23483077778
21043	2003-2004	2	33	31	<60	male	non-hispanic black	married or living with a partner	0.37	<1	High school	62.77	>=30	mild	never	NA	no	yes	yes	yes	3.53846153846154	2.97435897435897	0	28436.65384	3159.62820411111
21050	2003-2004	2	32	69	>=60	male	non-hispanic white	married or living with a partner	1.92	>=1	High school	29.54	>=25 to <30	former	former	NA	yes	yes	yes	yes	4.06666666666667	2.4	0	65554.82429	7283.86936566667
21054	2003-2004	2	39	59	<60	female	non-hispanic white	married or living with a partner	4.48	>=1	More than High school	26.89	>=25 to <30	mild	former	no	no	yes	yes	no	2.11290322580645	1.61290322580645	0	85590.43514	9510.04834888889
21063	2003-2004	2	40	69	>=60	male	mexican american	married or living with a partner	1.17	>=1	Less than High school	31.45	>=30	mild	former	NA	no	yes	yes	yes	6.17857142857143	4.46428571428571	1	2519.947428	279.994158666667
21065	2003-2004	1	40	52	<60	male	non-hispanic white	married or living with a partner	5	>=1	More than High school	27.61	>=25 to <30	never	never	NA	no	yes	yes	no	2.36170212765957	1.93617021276596	0	91954.89078	10217.2100861111
21067	2003-2004	2	32	25	<60	male	non-hispanic white	married or living with a partner	2.4	>=1	High school	31.17	>=30	heavy	now	NA	no	no	no	no	2.83673469387755	2.24489795918367	0	90158.67331	10017.6303676667
21068	2003-2004	2	34	57	<60	female	non-hispanic white	widowed/divorced/separated	1.07	>=1	Less than High school	29	>=25 to <30	heavy	former	no	no	yes	yes	no	6.125	3.84375	0	47705.71455	5300.63495033333
21080	2003-2004	2	39	60	>=60	female	non-hispanic white	married or living with a partner	2.55	>=1	More than High school	29.79	>=25 to <30	mild	former	NA	no	no	yes	no	1.5	1.25	0	50900.61723	5655.62413666667
21083	2003-2004	2	38	80	>=60	female	mexican american	widowed/divorced/separated	1.18	>=1	Less than High school	24.85	<25	never	never	NA	no	yes	yes	no	4	3.3265306122449	1	5167.559361	574.173262333333
21085	2003-2004	2	42	26	<60	male	mexican american	never married	0.93	<1	High school	26.62	>=25 to <30	heavy	never	NA	no	no	no	no	1.3695652173913	1.08695652173913	0	29378.57474	3264.28608255556
21087	2003-2004	1	34	28	<60	male	mexican american	married or living with a partner	0.65	<1	Less than High school	25.94	>=25 to <30	heavy	now	NA	no	yes	no	no	4.68181818181818	3.97727272727273	0	38957.85244	4328.650271
21090	2003-2004	1	41	56	<60	male	non-hispanic black	married or living with a partner	5	>=1	Less than High school	26.46	>=25 to <30	heavy	never	NA	no	yes	yes	no	1.3968253968254	0.904761904761905	0	23461.36986	2606.81887377778
21091	2003-2004	2	41	25	<60	female	non-hispanic white	married or living with a partner	1.61	>=1	More than High school	22.09	<25	moderate	never	no	no	no	no	no	1.36	1.18666666666667	0	70258.78111	7806.531234
21093	2003-2004	1	35	64	>=60	female	others	widowed/divorced/separated	0.61	<1	Less than High school	28.97	>=25 to <30	moderate	now	NA	no	yes	yes	yes	2.30952380952381	1.38095238095238	0	27829.35516	3092.15057366667
21107	2003-2004	1	33	20	<60	male	non-hispanic white	never married	2.89	>=1	High school	27.49	>=25 to <30	never	never	NA	no	yes	no	no	4.24137931034483	3.24137931034483	0	67289.16387	7476.57376355556
21116	2003-2004	1	43	38	<60	female	mexican american	married or living with a partner	1.12	>=1	Less than High school	37.82	>=30	moderate	former	no	no	yes	no	no	3.85245901639344	3.04918032786885	0	29523.13639	3280.34848744444
21120	2003-2004	2	30	60	>=60	female	non-hispanic white	widowed/divorced/separated	2.21	>=1	More than High school	20.71	<25	mild	now	NA	no	yes	no	no	2.39393939393939	2.06060606060606	0	45999.31887	5111.03542988889
21123	2003-2004	1	35	75	>=60	male	non-hispanic white	married or living with a partner	4.13	>=1	More than High school	22.14	<25	former	former	NA	no	no	yes	no	2.77272727272727	2.40909090909091	0	32219.9018	3579.98908911111
21130	2003-2004	2	41	20	<60	female	non-hispanic black	never married	3.98	>=1	More than High school	38.37	>=30	mild	never	no	no	no	no	no	2.60377358490566	2.35849056603774	0	29163.28852	3240.36539055556
21147	2003-2004	2	29	31	<60	female	non-hispanic white	widowed/divorced/separated	2.74	>=1	More than High school	33.59	>=30	heavy	never	no	no	yes	no	no	1.86111111111111	1.48611111111111	0	69524.71396	7724.96821822222
21158	2003-2004	1	34	71	>=60	female	mexican american	widowed/divorced/separated	1.11	>=1	High school	33.37	>=30	never	never	NA	yes	yes	yes	no	3.46938775510204	2.77551020408163	0	4309.962157	478.884684111111
21159	2003-2004	1	29	51	<60	female	non-hispanic white	widowed/divorced/separated	1.05	>=1	High school	14.7	<25	moderate	now	no	no	no	no	no	1.52777777777778	1.36111111111111	0	41521.9364	4613.54848844444
21165	2003-2004	1	32	75	>=60	female	non-hispanic white	widowed/divorced/separated	1.22	>=1	Less than High school	27.45	>=25 to <30	former	never	NA	yes	yes	no	no	2.68115942028985	2.33333333333333	0	58408.02158	6489.78017588889
21167	2003-2004	2	39	60	>=60	female	non-hispanic white	married or living with a partner	5	>=1	More than High school	27.1	>=25 to <30	never	never	NA	no	yes	yes	no	3.85106382978723	2.93617021276596	0	62334.69055	6926.07672766667
21169	2003-2004	1	38	65	>=60	male	non-hispanic white	married or living with a partner	3.71	>=1	More than High school	20.83	<25	former	now	NA	no	yes	yes	no	3.03448275862069	2.20689655172414	0	49260.67523	5473.408359
21177	2003-2004	1	30	43	<60	female	non-hispanic black	never married	2.67	>=1	More than High school	32.77	>=30	moderate	former	no	yes	yes	yes	no	5.02564102564103	3.71794871794872	1	26792.95818	2976.99535333333
21181	2003-2004	2	30	61	>=60	female	non-hispanic white	married or living with a partner	0.86	<1	High school	34.57	>=30	never	never	NA	yes	yes	yes	yes	2.29411764705882	2.07352941176471	0	25366.19433	2818.466037
21192	2003-2004	2	31	80	>=60	female	non-hispanic white	married or living with a partner	1.4	>=1	Less than High school	29.19	>=25 to <30	never	never	NA	no	yes	yes	no	5.06666666666667	4.15555555555556	1	24608.46305	2734.27367222222
21209	2003-2004	1	31	54	<60	female	non-hispanic white	widowed/divorced/separated	1.23	>=1	More than High school	23.73	<25	mild	never	no	no	yes	no	no	3.25454545454545	2.87272727272727	0	51962.15455	5773.57272788889
21219	2003-2004	2	30	21	<60	male	non-hispanic white	never married	3.12	>=1	More than High school	25.07	>=25 to <30	heavy	now	NA	no	yes	no	no	3.83720930232558	3.41860465116279	0	67289.16387	7476.57376355556
21220	2003-2004	1	35	44	<60	female	others	widowed/divorced/separated	4.68	>=1	More than High school	22.53	<25	moderate	former	no	no	yes	no	no	1.77922077922078	1.57142857142857	0	104245.3899	11582.8210955556
21221	2003-2004	1	40	23	<60	male	mexican american	never married	2.29	>=1	High school	28.47	>=25 to <30	heavy	never	NA	no	yes	yes	no	3.28571428571429	2.87755102040816	0	31235.97249	3470.66361033333
21270	2003-2004	2	39	85	>=60	female	non-hispanic white	widowed/divorced/separated	4.3	>=1	More than High school	30.33	>=30	mild	never	NA	yes	no	yes	yes	2.40740740740741	2.07407407407407	1	23296.71557	2588.52395177778
21274	2003-2004	2	37	26	<60	female	non-hispanic black	never married	3.33	>=1	More than High school	21.13	<25	moderate	never	no	no	yes	no	no	1.1505376344086	0.946236559139785	0	32561.76776	3617.974195
21276	2003-2004	2	39	72	>=60	male	non-hispanic white	married or living with a partner	5	>=1	More than High school	20.09	<25	mild	never	NA	no	yes	no	no	1.29787234042553	1.0531914893617	0	36491.94471	4054.66052333333
21281	2003-2004	2	40	64	>=60	female	mexican american	married or living with a partner	0.96	<1	Less than High school	30.56	>=30	former	never	NA	no	yes	yes	yes	2.7037037037037	2.38888888888889	0	3453.837719	383.759746555556
21292	2003-2004	2	31	63	>=60	male	non-hispanic white	widowed/divorced/separated	5	>=1	More than High school	50.25	>=30	mild	former	NA	no	yes	yes	no	1.46341463414634	1.30487804878049	0	56405.94329	6267.327032
21298	2003-2004	2	37	65	>=60	female	non-hispanic white	married or living with a partner	5	>=1	More than High school	31.01	>=30	never	never	NA	no	yes	yes	no	2.3448275862069	1.77586206896552	0	58163.41892	6462.60210177778
21305	2003-2004	2	30	75	>=60	male	non-hispanic white	married or living with a partner	5	>=1	More than High school	31.34	>=30	former	former	NA	no	yes	yes	no	4	3	1	34059.04926	3784.33880633333
21313	2003-2004	2	31	22	<60	female	non-hispanic white	never married	0.96	<1	High school	34.82	>=30	moderate	now	no	no	yes	no	no	2.45238095238095	1.97619047619048	0	7310.233757	812.248195222222
21316	2003-2004	2	37	22	<60	female	non-hispanic black	never married	2.42	>=1	More than High school	31.75	>=30	moderate	former	no	no	no	no	no	1.74545454545455	1.6	0	32978.53124	3664.28124866667
21317	2003-2004	2	31	61	>=60	female	non-hispanic white	married or living with a partner	5	>=1	More than High school	25.83	>=25 to <30	moderate	former	NA	no	yes	no	yes	5.86666666666667	4.7	0	58381.79682	6486.86631355556
21321	2003-2004	2	36	32	<60	female	non-hispanic black	never married	0.64	<1	Less than High school	39.72	>=30	heavy	now	no	no	yes	no	no	2.0625	1.6875	0	48175.84953	5352.87216988889
21325	2003-2004	2	29	32	<60	male	non-hispanic white	married or living with a partner	5	>=1	More than High school	31.56	>=30	heavy	never	NA	no	yes	no	no	3.109375	2.765625	0	72852.65715	8094.73968377778
21339	2003-2004	1	40	43	<60	female	mexican american	married or living with a partner	5	>=1	More than High school	35.23	>=30	moderate	never	no	no	yes	no	yes	2.61363636363636	1.63636363636364	0	19464.68195	2162.742439
21345	2003-2004	2	37	63	>=60	female	non-hispanic black	married or living with a partner	2.24	>=1	High school	29.21	>=25 to <30	former	former	NA	no	yes	yes	yes	2.75471698113208	1.90566037735849	0	17745.6568	1971.73964422222
21352	2003-2004	2	40	44	<60	male	mexican american	married or living with a partner	0.96	<1	High school	22.85	<25	heavy	never	NA	no	yes	no	no	4.46511627906977	3.53488372093023	0	15309.56307	1701.062563
21353	2003-2004	1	34	48	<60	female	mexican american	married or living with a partner	1.03	>=1	Less than High school	30.24	>=30	former	never	no	no	yes	no	no	3.88372093023256	3.16279069767442	0	27385.7027	3042.85585511111
21356	2003-2004	2	37	36	<60	female	non-hispanic white	married or living with a partner	2.12	>=1	More than High school	26.14	>=25 to <30	heavy	now	no	no	yes	no	no	3.6	2.6	0	89748.50555	9972.05617266667
21371	2003-2004	2	30	68	>=60	male	non-hispanic white	married or living with a partner	1.57	>=1	Less than High school	25.38	>=25 to <30	mild	former	NA	no	yes	no	no	3.42857142857143	2.88571428571429	0	26524.99376	2947.22152933333
21393	2003-2004	2	34	66	>=60	male	non-hispanic white	married or living with a partner	4	>=1	More than High school	25.08	>=25 to <30	former	former	NA	no	yes	yes	no	5.36363636363636	4.27272727272727	0	54988.20001	6109.80000055556
21396	2003-2004	2	38	61	>=60	female	mexican american	never married	0.3	<1	Less than High school	25.11	>=25 to <30	heavy	now	NA	no	yes	yes	yes	4.015625	3.390625	0	4571.807903	507.978655888889
21407	2003-2004	2	29	78	>=60	female	non-hispanic black	widowed/divorced/separated	0.43	<1	More than High school	32.73	>=30	former	never	NA	no	yes	yes	yes	1.69117647058824	1.48529411764706	1	18372.50694	2041.38966011111
21409	2003-2004	1	43	45	<60	female	mexican american	married or living with a partner	0.88	<1	Less than High school	30.15	>=30	heavy	former	no	no	no	no	no	1.1864406779661	1.06779661016949	0	19489.9886	2165.554289
21419	2003-2004	1	34	58	<60	female	mexican american	married or living with a partner	2.48	>=1	Less than High school	28.18	>=25 to <30	never	never	no	no	yes	yes	no	1.67073170731707	1.35365853658537	0	20523.97259	2280.44139933333
21420	2003-2004	1	29	39	<60	male	non-hispanic white	married or living with a partner	4.35	>=1	More than High school	28.62	>=25 to <30	mild	now	NA	no	yes	yes	no	2.96153846153846	2.44230769230769	0	89719.77529	9968.86392066667
21426	2003-2004	2	38	37	<60	female	mexican american	married or living with a partner	1.41	>=1	Less than High school	27.7	>=25 to <30	heavy	never	no	no	yes	no	no	3.83333333333333	3.45833333333333	0	38344.26296	4260.47366222222
21427	2003-2004	2	31	35	<60	male	non-hispanic white	married or living with a partner	3.01	>=1	More than High school	22.64	<25	heavy	now	NA	no	yes	no	no	2.76315789473684	2.31578947368421	0	88456.56255	9828.50694944444
21437	2003-2004	1	34	26	<60	male	mexican american	married or living with a partner	2.15	>=1	High school	33.94	>=30	heavy	now	NA	no	no	no	no	3.37209302325581	2.81395348837209	0	39340.425	4371.15833333333
21444	2003-2004	1	30	32	<60	male	non-hispanic black	widowed/divorced/separated	2.23	>=1	High school	41.59	>=30	never	never	NA	no	no	no	yes	1.76666666666667	1.41666666666667	0	26177.7291	2908.63656644444
21446	2003-2004	2	33	23	<60	female	non-hispanic white	never married	1.93	>=1	More than High school	20.63	<25	heavy	never	no	no	yes	no	no	1.94366197183099	1.50704225352113	0	75579.2324	8397.69248844445
21453	2003-2004	2	39	20	<60	male	mexican american	never married	1.93	>=1	Less than High school	21.94	<25	heavy	former	NA	no	no	no	no	1.984375	1.765625	0	31684.51591	3520.50176822222
21456	2003-2004	1	30	84	>=60	male	non-hispanic white	married or living with a partner	3.3	>=1	More than High school	31.79	>=30	former	never	NA	yes	yes	no	yes	2.30555555555556	1.83333333333333	1	8789.219904	976.579989333333
21465	2003-2004	2	39	41	<60	male	non-hispanic black	married or living with a partner	1.76	>=1	More than High school	24.68	<25	former	former	NA	no	no	no	no	1.64516129032258	1.46774193548387	0	26783.57805	2975.95311644444
21466	2003-2004	2	42	28	<60	male	mexican american	married or living with a partner	0.59	<1	Less than High school	30.07	>=30	heavy	never	NA	no	yes	no	no	4.05405405405405	3.51351351351351	0	29264.81056	3251.64561744444
21472	2003-2004	1	32	45	<60	male	non-hispanic black	married or living with a partner	0.07	<1	Less than High school	23.11	<25	mild	never	NA	no	yes	yes	no	3.82258064516129	3.48387096774194	0	29124.86179	3236.09575444444
21486	2003-2004	2	31	30	<60	female	non-hispanic white	widowed/divorced/separated	0.92	<1	Less than High school	23.21	<25	heavy	now	no	no	no	no	no	1.48	1.30666666666667	0	52229.8457	5803.31618855556
21494	2003-2004	1	32	30	<60	male	non-hispanic white	widowed/divorced/separated	5	>=1	High school	37.24	>=30	mild	former	NA	no	yes	yes	no	4.28571428571429	3.65714285714286	0	99243.49186	11027.0546506667
21499	2003-2004	2	40	62	>=60	male	mexican american	never married	2.58	>=1	Less than High school	30.08	>=30	never	never	NA	yes	yes	no	no	4.39473684210526	3.89473684210526	0	4781.989383	531.332153666667
21501	2003-2004	2	32	65	>=60	female	non-hispanic white	married or living with a partner	2.4	>=1	High school	26.13	>=25 to <30	never	never	NA	no	yes	no	no	3.19642857142857	2.875	0	67851.15556	7539.01728433333
21509	2003-2004	2	37	42	<60	female	non-hispanic white	married or living with a partner	2.92	>=1	More than High school	18.42	<25	moderate	never	no	no	no	no	no	1.64179104477612	1.35820895522388	0	117178.3257	13019.8139702222
21510	2003-2004	1	33	59	<60	female	non-hispanic white	married or living with a partner	2.29	>=1	More than High school	25.86	>=25 to <30	former	never	no	no	yes	no	no	2.09210526315789	1.92105263157895	0	75944.81655	8438.31295
21514	2003-2004	1	37	41	<60	female	non-hispanic black	married or living with a partner	5	>=1	More than High school	29.89	>=25 to <30	mild	never	no	no	no	no	no	2.18333333333333	1.91666666666667	0	30393.73077	3377.08119666667
21522	2003-2004	1	39	47	<60	female	non-hispanic white	married or living with a partner	5	>=1	High school	30.28	>=30	mild	never	no	no	yes	no	yes	3.10714285714286	2.39285714285714	0	104299.6548	11588.8505333333
21528	2003-2004	2	31	65	>=60	male	non-hispanic white	married or living with a partner	5	>=1	High school	28.7	>=25 to <30	former	former	NA	no	yes	yes	no	3.38095238095238	2.33333333333333	1	53127.46123	5903.05124788889
21530	2003-2004	1	35	85	>=60	female	non-hispanic white	widowed/divorced/separated	1.89	>=1	Less than High school	26.99	>=25 to <30	mild	former	NA	yes	yes	yes	no	2.51724137931034	1.81609195402299	1	20250.89186	2250.099096
21534	2003-2004	1	42	31	<60	male	mexican american	married or living with a partner	1.44	>=1	More than High school	35.53	>=30	heavy	now	NA	no	yes	no	no	4.88888888888889	4.08333333333333	0	27509.76373	3056.64041433333
21541	2003-2004	2	31	61	>=60	female	non-hispanic white	married or living with a partner	3.32	>=1	High school	35.13	>=30	never	former	NA	no	yes	yes	no	4.18181818181818	2.87878787878788	1	58381.79682	6486.86631355556
21551	2003-2004	1	37	38	<60	female	non-hispanic white	married or living with a partner	0.67	<1	More than High school	18.14	<25	former	now	no	no	yes	no	no	5.76470588235294	5.14705882352941	0	89282.02497	9920.22499666667
21553	2003-2004	1	34	36	<60	male	mexican american	never married	5	>=1	More than High school	27.31	>=25 to <30	mild	never	NA	no	yes	no	no	6.35	5.1	0	42041.87478	4671.31942044444
21554	2003-2004	2	34	71	>=60	male	others	married or living with a partner	5	>=1	More than High school	20.32	<25	never	never	NA	yes	yes	yes	no	2.02222222222222	1.48888888888889	0	52004.92376	5778.32486177778
21562	2003-2004	1	43	66	>=60	female	others	never married	0.8	<1	Less than High school	31.78	>=30	mild	former	NA	no	yes	yes	no	2.35294117647059	1.52941176470588	0	22752.883	2528.09811133333
21568	2003-2004	1	34	43	<60	female	non-hispanic white	married or living with a partner	5	>=1	More than High school	22.45	<25	heavy	never	no	no	no	yes	no	0.955555555555556	0.866666666666667	0	126609.7367	14067.7485254444
21582	2003-2004	1	32	77	>=60	female	non-hispanic white	never married	2.67	>=1	High school	21.32	<25	mild	former	NA	no	yes	no	no	4.74193548387097	2.83870967741935	0	53572.27763	5952.47529166667
21586	2003-2004	2	33	75	>=60	female	non-hispanic black	widowed/divorced/separated	2.87	>=1	More than High school	41.02	>=30	former	never	NA	yes	no	yes	yes	1.83582089552239	1.65671641791045	0	19851.65722	2205.73969155556
21592	2003-2004	2	43	53	<60	male	non-hispanic white	married or living with a partner	3.26	>=1	More than High school	25.04	>=25 to <30	mild	now	NA	no	no	no	no	1.87719298245614	1.57894736842105	0	95875.86557	10652.8739517778
21598	2003-2004	2	30	55	<60	female	non-hispanic white	married or living with a partner	5	>=1	More than High school	28.83	>=25 to <30	mild	former	no	no	yes	yes	no	2.06451612903226	1.11290322580645	0	68985.00029	7665.00003244444
21618	2003-2004	1	42	43	<60	male	non-hispanic black	married or living with a partner	0.18	<1	Less than High school	23.04	<25	mild	never	NA	no	yes	no	yes	3.28571428571429	2.89795918367347	0	21676.06007	2408.45111866667
21619	2003-2004	1	29	81	>=60	female	non-hispanic white	married or living with a partner	2.97	>=1	High school	19.98	<25	mild	never	NA	no	no	yes	no	0.634408602150538	0.462365591397849	0	22957.07373	2550.78596944444
21620	2003-2004	1	32	66	>=60	male	non-hispanic white	never married	3.34	>=1	High school	21.31	<25	mild	former	NA	no	yes	no	yes	6.94871794871795	5	0	53885.10993	5987.23443688889
21623	2003-2004	2	39	85	>=60	female	non-hispanic white	widowed/divorced/separated	2.58	>=1	Less than High school	30.12	>=30	former	former	NA	yes	yes	yes	yes	3.62790697674419	1.86046511627907	1	23572.41186	2619.15687355556
21625	2003-2004	2	34	50	<60	male	non-hispanic white	married or living with a partner	1.28	>=1	Less than High school	21.07	<25	former	now	NA	no	no	yes	no	3.11363636363636	2.63636363636364	0	41312.75613	4590.30623677778
21630	2003-2004	2	43	63	>=60	female	non-hispanic white	widowed/divorced/separated	0.77	<1	Less than High school	31.71	>=30	never	former	NA	no	yes	yes	yes	2.14864864864865	1.67567567567568	0	26985.21608	2998.35734222222
21635	2003-2004	2	34	65	>=60	female	others	married or living with a partner	2.8	>=1	More than High school	37.3	>=30	former	never	NA	yes	no	yes	yes	2.48148148148148	2.09259259259259	1	57330.38899	6370.04322055556
21643	2003-2004	1	38	62	>=60	female	mexican american	widowed/divorced/separated	0.94	<1	Less than High school	31.96	>=30	never	never	NA	no	no	yes	no	1.88709677419355	1.64516129032258	0	4348.459361	483.162151222222
21661	2003-2004	2	31	40	<60	male	non-hispanic white	married or living with a partner	2.18	>=1	Less than High school	30.84	>=30	mild	now	NA	no	yes	yes	no	3.38775510204082	2.89795918367347	0	112659.1202	12517.6800194444
21666	2003-2004	2	33	66	>=60	female	non-hispanic black	never married	3.01	>=1	High school	30.12	>=30	heavy	never	NA	no	yes	yes	no	4.97727272727273	4.40909090909091	1	16295.7938	1810.64375577778
21667	2003-2004	1	29	60	>=60	female	non-hispanic white	widowed/divorced/separated	0.59	<1	High school	22.13	<25	heavy	now	NA	no	yes	no	no	2.31081081081081	1.89189189189189	0	31080.22042	3453.35782422222
21675	2003-2004	2	30	31	<60	male	non-hispanic white	married or living with a partner	3.25	>=1	More than High school	29.75	>=25 to <30	mild	never	NA	no	yes	no	no	2.9047619047619	1.97619047619048	0	80489.51446	8943.27938488889
21682	2003-2004	1	34	70	>=60	male	mexican american	married or living with a partner	0.7	<1	Less than High school	26.18	>=25 to <30	heavy	former	NA	no	yes	yes	yes	3.95348837209302	2.90697674418605	1	6072.233406	674.692600666667
21685	2003-2004	2	31	49	<60	female	non-hispanic white	widowed/divorced/separated	1.25	>=1	More than High school	29.21	>=25 to <30	former	now	no	no	yes	yes	no	1.45714285714286	1.02857142857143	0	50346.13107	5594.01456288889
21699	2003-2004	2	29	70	>=60	male	non-hispanic white	married or living with a partner	2.64	>=1	More than High school	28.15	>=25 to <30	mild	former	NA	yes	yes	no	no	3	2.44285714285714	1	29531.24018	3281.24890866667
21702	2003-2004	2	42	62	>=60	female	non-hispanic white	widowed/divorced/separated	4.51	>=1	More than High school	35.4	>=30	former	never	NA	yes	yes	yes	no	5.075	4.1	0	52851.10247	5872.34471866667
21703	2003-2004	1	30	27	<60	male	non-hispanic black	never married	4.45	>=1	More than High school	20.66	<25	mild	former	NA	no	yes	no	no	3.72	2.54	0	25007.93534	2778.65948211111
21704	2003-2004	2	32	39	<60	male	non-hispanic white	married or living with a partner	1.24	>=1	High school	28.51	>=25 to <30	former	never	NA	no	yes	no	no	3.0188679245283	2.47169811320755	0	57720.97806	6413.44200711111
21705	2003-2004	1	40	33	<60	male	mexican american	married or living with a partner	5	>=1	Less than High school	33.27	>=30	former	now	NA	no	yes	no	no	3.5	2.46875	0	33510.66641	3723.40737866667
21712	2003-2004	1	36	53	<60	female	non-hispanic black	widowed/divorced/separated	2.15	>=1	High school	26.79	>=25 to <30	moderate	now	no	no	no	no	yes	1.85074626865672	1.62686567164179	0	29403.51114	3267.05679311111
21726	2003-2004	1	43	41	<60	female	others	widowed/divorced/separated	1.12	>=1	Less than High school	25.68	>=25 to <30	heavy	never	no	no	yes	no	no	3.30232558139535	2.83720930232558	0	35199.66747	3911.07416311111
21728	2003-2004	2	36	59	<60	male	non-hispanic white	married or living with a partner	5	>=1	More than High school	26.08	>=25 to <30	mild	former	NA	no	yes	no	yes	4.30769230769231	3.17948717948718	0	116823.0684	12980.3409355556
21740	2003-2004	2	30	32	<60	male	non-hispanic white	never married	0.86	<1	High school	29.18	>=25 to <30	never	never	NA	no	yes	no	no	3.59090909090909	2.88636363636364	0	39131.62058	4347.95784255556
21762	2003-2004	2	32	67	>=60	female	non-hispanic white	widowed/divorced/separated	1.93	>=1	More than High school	32.84	>=30	never	never	NA	no	yes	yes	no	4.25531914893617	3.65957446808511	0	67851.15556	7539.01728433333
21768	2003-2004	1	30	85	>=60	female	others	widowed/divorced/separated	1.24	>=1	Less than High school	28.61	>=25 to <30	never	never	NA	no	yes	yes	no	3.74545454545455	3.14545454545455	0	18359.59624	2039.95513744444
21769	2003-2004	2	39	24	<60	male	non-hispanic white	married or living with a partner	4.3	>=1	More than High school	27.86	>=25 to <30	moderate	former	NA	no	yes	no	no	2.73913043478261	2.02173913043478	0	75711.85197	8412.42799711111
21772	2003-2004	1	40	66	>=60	male	mexican american	married or living with a partner	3.34	>=1	More than High school	33.42	>=30	mild	now	NA	no	yes	yes	yes	3.14	2.68	1	5912.110641	656.901182333333
21774	2003-2004	1	41	26	<60	male	non-hispanic black	married or living with a partner	0.94	<1	Less than High school	24.55	<25	heavy	never	NA	no	yes	no	no	3.175	2.175	0	25279.53525	2808.83725033333
21779	2003-2004	1	39	52	<60	female	others	married or living with a partner	5	>=1	More than High school	16.47	<25	mild	never	no	no	yes	no	no	0.982142857142857	0.883928571428571	0	78981.94487	8775.77165166667
21783	2003-2004	1	42	37	<60	male	non-hispanic black	never married	2.67	>=1	More than High school	27.66	>=25 to <30	former	never	NA	no	yes	no	no	5	4.18181818181818	0	6173.866894	685.985210444444
21785	2003-2004	1	37	75	>=60	female	non-hispanic white	married or living with a partner	2.29	>=1	Less than High school	35.88	>=30	former	former	NA	yes	yes	yes	no	2.12307692307692	1.92307692307692	0	54416.5938	6046.28819977778
21788	2003-2004	1	38	30	<60	male	mexican american	married or living with a partner	5	>=1	More than High school	24.75	<25	moderate	never	NA	no	no	no	no	2.08888888888889	1.84444444444444	0	33997.13566	3777.45951744444
21795	2003-2004	1	35	33	<60	male	non-hispanic white	never married	5	>=1	More than High school	25.2	>=25 to <30	former	never	NA	no	yes	no	no	3.68571428571429	3.25714285714286	0	81682.64196	9075.84910677778
21813	2003-2004	2	34	20	<60	female	non-hispanic white	never married	1.98	>=1	High school	42.05	>=30	never	never	no	no	yes	no	no	5.26666666666667	3.9	0	71536.6703	7948.51892166667
21864	2003-2004	2	40	78	>=60	female	mexican american	widowed/divorced/separated	1.29	>=1	Less than High school	24.74	<25	former	never	NA	yes	yes	yes	no	3.69811320754717	2.77358490566038	0	4251.878389	472.430932111111
21868	2003-2004	1	38	58	<60	female	non-hispanic white	married or living with a partner	2.89	>=1	More than High school	24.91	<25	moderate	former	no	no	yes	yes	no	1.90789473684211	1.28947368421053	0	85603.68367	9511.52040811111
21871	2003-2004	2	39	44	<60	female	non-hispanic white	widowed/divorced/separated	4.08	>=1	More than High school	26.6	>=25 to <30	heavy	former	no	no	yes	no	no	4.35897435897436	3.56410256410256	0	113026.5006	12558.5000674444
21874	2003-2004	2	42	66	>=60	male	non-hispanic black	married or living with a partner	0.96	<1	Less than High school	37.45	>=30	former	never	NA	yes	yes	yes	yes	4.23076923076923	3.36538461538462	1	12054.69475	1339.41052755556
21894	2003-2004	2	37	73	>=60	female	non-hispanic black	widowed/divorced/separated	1.72	>=1	Less than High school	39.54	>=30	former	never	NA	no	yes	yes	yes	2.65217391304348	2.27536231884058	0	20838.42312	2315.38034633333
21896	2003-2004	1	34	69	>=60	female	mexican american	married or living with a partner	2.76	>=1	More than High school	23.54	<25	never	never	NA	no	yes	yes	yes	2.95238095238095	2.04761904761905	0	5032.105704	559.122856
21897	2003-2004	2	37	48	<60	female	others	widowed/divorced/separated	3.22	>=1	More than High school	28.65	>=25 to <30	mild	former	no	no	yes	no	no	3.86842105263158	2.63157894736842	0	120021.8987	13335.7665248889
21901	2003-2004	1	34	64	>=60	male	mexican american	married or living with a partner	1.07	>=1	Less than High school	24.26	<25	mild	former	NA	no	yes	no	no	5.23255813953488	4.58139534883721	0	4615.459309	512.828812111111
21909	2003-2004	1	33	85	>=60	female	non-hispanic white	widowed/divorced/separated	1.56	>=1	High school	27.08	>=25 to <30	former	never	NA	yes	yes	yes	no	2.20833333333333	1.54166666666667	1	19089.34711	2121.03856811111
21910	2003-2004	1	31	57	<60	male	non-hispanic white	married or living with a partner	3.3	>=1	Less than High school	30.94	>=30	mild	former	NA	no	yes	yes	no	5.07317073170732	3.70731707317073	0	114906.6082	12767.40092
21913	2003-2004	1	38	56	<60	male	mexican american	married or living with a partner	2.1	>=1	Less than High school	25.48	>=25 to <30	heavy	never	NA	no	yes	no	no	4.21739130434783	3.32608695652174	0	18514.58076	2057.17564022222
21922	2003-2004	1	35	66	>=60	female	others	married or living with a partner	0.69	<1	Less than High school	23.15	<25	former	never	NA	no	no	yes	no	2.48	2	0	25921.89226	2880.21025133333
21923	2003-2004	1	42	22	<60	male	non-hispanic black	never married	0.89	<1	Less than High school	39.53	>=30	heavy	now	NA	no	yes	no	no	2.18461538461538	1.70769230769231	0	22546.1534	2505.128155
21926	2003-2004	1	29	36	<60	female	non-hispanic white	married or living with a partner	3.83	>=1	High school	24.96	<25	former	now	no	yes	yes	yes	no	3.10810810810811	2.67567567567568	0	71805.22634	7978.35848244444
21933	2003-2004	2	43	48	<60	female	non-hispanic black	widowed/divorced/separated	0.96	<1	Less than High school	20.31	<25	moderate	never	no	no	yes	yes	no	3.03508771929825	2.29824561403509	0	22087.66021	2454.18446755556
21934	2003-2004	1	41	71	>=60	male	mexican american	married or living with a partner	1.98	>=1	Less than High school	29.44	>=25 to <30	former	former	NA	no	yes	yes	yes	5.37037037037037	2.74074074074074	0	2403.517194	267.057466
21944	2003-2004	2	37	20	<60	male	non-hispanic black	never married	5	>=1	Less than High school	28.6	>=25 to <30	mild	never	NA	no	yes	no	no	3.16981132075472	2.88679245283019	0	29582.9117	3286.99018922222
21949	2003-2004	2	30	34	<60	female	others	married or living with a partner	4.24	>=1	More than High school	41.28	>=30	mild	former	no	no	yes	no	no	1.18518518518519	0.728395061728395	0	71805.22634	7978.35848244444
21954	2003-2004	2	30	73	>=60	female	non-hispanic white	married or living with a partner	5	>=1	More than High school	24.22	<25	former	former	NA	no	yes	yes	no	2.125	1.625	1	42415.39654	4712.821838
21962	2003-2004	2	34	51	<60	male	non-hispanic white	married or living with a partner	4.8	>=1	More than High school	37.42	>=30	former	never	NA	no	yes	yes	no	4.15	3.475	0	104348.9119	11594.3235472222
21978	2003-2004	2	35	84	>=60	female	non-hispanic white	widowed/divorced/separated	2.58	>=1	High school	25.75	>=25 to <30	mild	former	NA	no	yes	yes	no	1.40579710144928	1.08695652173913	1	21681.83487	2409.09276366667
21981	2003-2004	1	39	85	>=60	female	mexican american	widowed/divorced/separated	0.06	<1	Less than High school	28.39	>=25 to <30	never	former	NA	no	yes	yes	no	1.73626373626374	1.50549450549451	0	4233.713239	470.412582111111
21991	2003-2004	1	38	28	<60	male	mexican american	married or living with a partner	1.44	>=1	High school	28.01	>=25 to <30	heavy	now	NA	no	yes	no	no	5.825	4.05	0	31812.60998	3534.73444266667
21992	2003-2004	1	43	64	>=60	male	non-hispanic white	never married	1.07	>=1	Less than High school	34.53	>=30	never	never	NA	no	yes	no	no	3.15384615384615	2	0	19425.014	2158.33488855556
21995	2003-2004	1	30	32	<60	male	non-hispanic black	widowed/divorced/separated	2.78	>=1	More than High school	23.28	<25	heavy	never	NA	no	no	no	no	1.77777777777778	1.52380952380952	0	26177.7291	2908.63656644444
22002	2003-2004	2	31	22	<60	female	non-hispanic white	married or living with a partner	1.2	>=1	More than High school	20.85	<25	heavy	never	no	no	yes	no	no	2.7027027027027	2.43243243243243	0	81594.46809	9066.05201022222
22004	2003-2004	1	34	61	>=60	female	mexican american	married or living with a partner	1.07	>=1	Less than High school	26.21	>=25 to <30	former	never	NA	no	yes	no	yes	3.38	2.6	0	4753.44355	528.160394444444
22007	2003-2004	2	38	74	>=60	male	mexican american	married or living with a partner	0	<1	Less than High school	26.04	>=25 to <30	heavy	former	NA	no	yes	yes	no	5.22857142857143	4.05714285714286	0	3959.415347	439.935038555556
22009	2003-2004	1	30	77	>=60	female	non-hispanic white	married or living with a partner	3.3	>=1	More than High school	32.15	>=30	mild	former	NA	no	yes	yes	no	1.04395604395604	0.868131868131868	0	34664.99824	3851.66647055556
22023	2003-2004	2	35	51	<60	female	non-hispanic black	widowed/divorced/separated	5	>=1	Less than High school	29.56	>=25 to <30	heavy	now	no	yes	yes	no	yes	3.27450980392157	2.82352941176471	0	31997.0703	3555.23003377778
22024	2003-2004	1	35	71	>=60	female	non-hispanic white	married or living with a partner	2.89	>=1	High school	33.04	>=30	mild	former	NA	no	yes	yes	no	2.75555555555556	1.97777777777778	1	45162.82035	5018.09114977778
22028	2003-2004	1	30	74	>=60	male	non-hispanic white	married or living with a partner	1.11	>=1	Less than High school	28.4	>=25 to <30	mild	never	NA	no	no	no	no	2.71698113207547	2.24528301886792	0	12847.45555	1427.49506155556
22043	2003-2004	1	40	32	<60	male	mexican american	never married	3.28	>=1	More than High school	25.47	>=25 to <30	heavy	never	NA	no	no	no	no	2.11320754716981	1.90566037735849	0	33380.90131	3708.98903422222
22047	2003-2004	1	34	72	>=60	female	mexican american	widowed/divorced/separated	5	>=1	High school	22.93	<25	former	former	NA	no	yes	yes	no	2.11475409836066	1.65573770491803	0	5617.962204	624.218022666667
22049	2003-2004	2	31	65	>=60	male	non-hispanic white	married or living with a partner	1.92	>=1	More than High school	35.64	>=30	never	never	NA	yes	no	yes	yes	2.88235294117647	2.43137254901961	0	56405.94329	6267.327032
22058	2003-2004	2	40	67	>=60	male	mexican american	married or living with a partner	0.96	<1	Less than High school	33	>=30	former	former	NA	no	no	yes	yes	3.42857142857143	2.80952380952381	0	3436.291946	381.810216222222
22064	2003-2004	2	37	26	<60	female	non-hispanic black	never married	1.68	>=1	High school	39.52	>=30	mild	never	no	no	yes	no	no	3.79545454545455	3.43181818181818	0	32561.76776	3617.974195
22068	2003-2004	1	37	33	<60	female	non-hispanic white	married or living with a partner	3.97	>=1	High school	37.48	>=30	former	never	no	no	no	yes	no	1.59016393442623	1.37704918032787	0	87166.7447	9685.19385511111
22085	2003-2004	2	43	78	>=60	male	non-hispanic white	married or living with a partner	1.01	>=1	Less than High school	21.92	<25	former	former	NA	yes	no	yes	no	2.52941176470588	2.09803921568627	0	17999.49767	1999.94418533333
22094	2003-2004	1	31	32	<60	female	mexican american	married or living with a partner	1.36	>=1	Less than High school	26.36	>=25 to <30	moderate	never	no	no	yes	no	no	4.51515151515152	3.39393939393939	0	34426.01174	3825.112416
22096	2003-2004	2	34	65	>=60	male	others	married or living with a partner	2.8	>=1	High school	37.17	>=30	former	never	NA	yes	yes	yes	yes	1.67391304347826	1.02173913043478	0	50573.68326	5619.29813977778
22108	2003-2004	1	35	29	<60	male	non-hispanic black	married or living with a partner	0.76	<1	More than High school	20.77	<25	mild	never	NA	no	no	no	no	1.5	1.32352941176471	0	25694.32909	2854.92545433333
22110	2003-2004	1	34	71	>=60	male	mexican american	married or living with a partner	1.31	>=1	Less than High school	21.79	<25	heavy	now	NA	no	no	yes	no	1.6031746031746	1.41269841269841	0	4363.44899	484.827665555556
22136	2003-2004	1	34	70	>=60	male	mexican american	married or living with a partner	1.31	>=1	Less than High school	31.47	>=30	former	never	NA	no	yes	no	yes	4.875	3.9375	1	3313.104505	368.122722777778
22143	2003-2004	2	30	51	<60	female	non-hispanic white	married or living with a partner	4.79	>=1	More than High school	24.22	<25	mild	never	no	no	yes	no	no	3.67741935483871	3.37096774193548	0	70993.90595	7888.21177244444
22146	2003-2004	1	34	60	>=60	male	mexican american	never married	0.33	<1	Less than High school	18.55	<25	former	former	NA	no	yes	no	yes	3.22448979591837	2.46938775510204	0	4615.459309	512.828812111111
22153	2003-2004	1	39	48	<60	male	mexican american	married or living with a partner	3.67	>=1	Less than High school	23.92	<25	mild	former	NA	no	yes	yes	no	2.16071428571429	1.82142857142857	0	17564.97204	1951.66356033333
22162	2003-2004	1	30	54	<60	female	non-hispanic white	widowed/divorced/separated	5	>=1	More than High school	30.67	>=30	moderate	never	no	no	yes	no	no	1.69620253164557	1.51898734177215	0	77815.42634	8646.15848255555
22177	2003-2004	2	35	83	>=60	male	non-hispanic white	married or living with a partner	1.36	>=1	Less than High school	24.95	<25	mild	former	NA	no	yes	yes	no	1.93478260869565	1.34782608695652	0	19935.47261	2215.05251166667
22179	2003-2004	2	36	35	<60	female	non-hispanic black	widowed/divorced/separated	0.69	<1	Less than High school	33.68	>=30	former	never	no	no	no	no	no	1.38805970149254	1.14925373134328	0	46223.77609	5135.97512155556
22193	2003-2004	2	37	26	<60	male	non-hispanic black	never married	2.42	>=1	Less than High school	64.97	>=30	former	now	NA	no	no	yes	no	2	1.63265306122449	0	29582.9117	3286.99018922222
22194	2003-2004	2	35	46	<60	male	non-hispanic white	married or living with a partner	5	>=1	More than High school	28.69	>=25 to <30	mild	former	NA	no	yes	no	no	3.91836734693878	3.44897959183673	0	97441.20536	10826.8006
22210	2003-2004	2	32	52	<60	male	non-hispanic black	married or living with a partner	5	>=1	More than High school	30.79	>=30	mild	never	NA	no	yes	yes	no	2	1.79310344827586	0	32432.11658	3603.56850877778
22215	2003-2004	2	30	80	>=60	female	non-hispanic white	widowed/divorced/separated	2.79	>=1	Less than High school	30.44	>=30	mild	never	NA	no	yes	no	no	3.11864406779661	2.05084745762712	0	19224.67099	2136.07455477778
22219	2003-2004	2	36	61	>=60	male	non-hispanic white	married or living with a partner	1.2	>=1	Less than High school	30	>=30	mild	now	NA	no	yes	no	no	2.83050847457627	2.54237288135593	0	32277.15873	3586.35097044444
22231	2003-2004	1	35	80	>=60	male	non-hispanic white	married or living with a partner	1.49	>=1	More than High school	26.07	>=25 to <30	mild	former	NA	yes	yes	yes	no	4.93023255813953	4.04651162790698	1	18402.38995	2044.70999422222
22236	2003-2004	1	38	25	<60	male	non-hispanic black	married or living with a partner	5	>=1	More than High school	38.9	>=30	mild	never	NA	no	yes	no	no	3.7906976744186	3.30232558139535	0	27510.88681	3056.76520088889
22245	2003-2004	1	34	85	>=60	male	mexican american	married or living with a partner	1.79	>=1	Less than High school	18.23	<25	former	never	NA	no	no	yes	no	1.41818181818182	1.25454545454545	0	4363.44899	484.827665555556
22248	2003-2004	1	33	61	>=60	male	mexican american	widowed/divorced/separated	3.34	>=1	Less than High school	28.07	>=25 to <30	former	former	NA	no	yes	no	no	3.29090909090909	2.90909090909091	0	7913.249283	879.249920333333
22254	2003-2004	2	34	58	<60	female	non-hispanic white	married or living with a partner	1.2	>=1	Less than High school	29.02	>=25 to <30	former	former	no	yes	yes	yes	yes	4.5	3.68181818181818	1	47705.71455	5300.63495033333
22267	2003-2004	1	43	60	>=60	female	mexican american	married or living with a partner	3.84	>=1	Less than High school	31.21	>=30	former	never	NA	no	yes	yes	yes	4.35714285714286	2.64285714285714	1	3073.614096	341.512677333333
22272	2003-2004	2	32	48	<60	female	non-hispanic black	married or living with a partner	5	>=1	More than High school	29.18	>=25 to <30	heavy	never	no	no	yes	no	no	3.65853658536585	2.53658536585366	0	35685.09829	3965.01092122222
22280	2003-2004	2	31	31	<60	female	non-hispanic white	married or living with a partner	2.18	>=1	Less than High school	25.89	>=25 to <30	mild	now	no	no	yes	no	no	5.70454545454545	4.36363636363636	0	95007.46969	10556.3855213333
[truncated: 14,702 more rows]
